# Supplementary material for: Genome-wide association mapping of grain yield in a diverse collection of spring wheat (Triticum aestivum L.) evaluated in southern Australia
Source: PLoS One. 2019 Feb 4;14(2):e0211730. doi: 10.1371/journal.pone.0211730 (PMC6361508; doi:10.1371/journal.pone.0211730)
Supplement: S1 Table — (XLSX) [file pone.0211730.s007.xlsx]

## Sheet: Sheet1
S1 Table. List of accessions.
Name	2014 trial	2015 trial	ADMIXTURE group	Type	Country of origin	Collection	Year of release
117/VAR.12-564	Yes	Yes	2	T. aestivum variety	PAKISTAN	INRA Spring Wheat Collection	1934
6-1-3	No	Yes	4	T. aestivum	EGYPT	INRA Spring Wheat Collection
6HRWSN98	Yes	Yes	Admixed	T. aestivum	CIMMYT	In-house collection
7HRWSN108	Yes	Yes	1	T. aestivum	CIMMYT	In-house collection
AC BARRIE	Yes	Yes	Admixed	T. aestivum variety	CANADA	In-house collection	1994
AC DOMAIN	Yes	Yes	Admixed	T. aestivum variety	CANADA	In-house collection	1993
ACADEMIE DE PEKIN	Yes	Yes	2	T. aestivum variety	CHINA	INRA Spring Wheat Collection
AUS36218	No	Yes	Admixed	synthetic hexaploid (AE.SQUARROSA (1018)/DOY1)	MEXICO (CIMMYT)	AGG
AUS34502	Yes	Yes	1	synthetic hexaploid (DOY1/AE.SQUARROSA (1026)//WARIGAL 5R/3/SUNCO)	MEXICO (CIMMYT)	AGG
AUS30301	Yes	Yes	1	synthetic hexaploid (CETA/AE.SQUARROSA (1027))	MEXICO (CIMMYT)	AGG
AUS29562	Yes	Yes	1	synthetic hexaploid (OCI//TJB368.251/BUC/3/CROC_1/AE.SQUARROSA (205)//KAUZ/4/NL 682)	MEXICO (CIMMYT)	AGG	2006
AUS30335	Yes	Yes	1	synthetic hexaploid (CPI/GEDIZ/3/GOO//JO69/CRA/4/AE.SQUARROSA (208)/5/HAHN/2*WEAVER)	MEXICO (CIMMYT)	AGG
AUS29555	Yes	Yes	1	synthetic hexaploid (CROC_1/AE.SQUARROSA (213)//PGO/3/CMH81.38/2*KAUZ)	MEXICO (CIMMYT)	AGG
AUS30570	Yes	Yes	Admixed	synthetic hexaploid (DVERD_2/AE.SQUARROSA (214)//2*BCN/3/2*RAC710)	MEXICO (CIMMYT)	AGG
AUS34417	No	Yes	Admixed	synthetic hexaploid (D67.2/P66.270//AE.SQUARROSA (220))	MEXICO (CIMMYT)	AGG
AUS30619	Yes	Yes	1	synthetic hexaploid (ALTAR 84/AE.SQUARROSA (221)//PASTOR/3/PASTOR)	MEXICO (CIMMYT)	AGG
AUS34257	Yes	Yes	Admixed	synthetic hexaploid (D67.2/P66.270//AE.SQUARROSA (222))	MEXICO (CIMMYT)	AGG
AUS30581	Yes	Yes	1	synthetic hexaploid (ACO89/AE.SQUARROSA (309)//RAC710)	MEXICO (CIMMYT)	AGG
AUS30673	No	Yes	Admixed	synthetic hexaploid (SCOT/MEXI_1//AE.SQUARROSA (314))	MEXICO (CIMMYT)	AGG
AUS33427	Yes	Yes	Admixed	synthetic hexaploid (CETA/AE.SQUARROSA (327)//2*JANZ)	MEXICO (CIMMYT)	AGG
AUS33376	Yes	Yes	>5% missing values	synthetic hexaploid (ALTAR 84/AE.SQUARROSA (333))	MEXICO (CIMMYT)	AGG
AUS30632	Yes	Yes	1	synthetic hexaploid (SRN/AE.SQUARROSA (358))	MEXICO (CIMMYT)	AGG
AUS36444	Yes	Yes	Admixed	synthetic hexaploid (CPI/GEDIZ/3/GOO//JO69/CRA/4/AE.SQUARROSA (409))	MEXICO (CIMMYT)	AGG
AUS30553	Yes	Yes	1	synthetic hexaploid (DOY1/AE.SQUARROSA (447)//2*CUNNINGHAM)	MEXICO (CIMMYT)	AGG
AUS33389	No	Yes	Admixed	synthetic hexaploid (GREEN/AE.SQUARROSA (458))	MEXICO (CIMMYT)	AGG
AUS34214	No	Yes	3	synthetic hexaploid (YAV79//DACK/RABI/3/SNIPE/4/AE.SQUARROSA (460)/5/EXCALIBUR/6/SUNCO)	MEXICO (CIMMYT)	AGG
AUS33417	No	Yes	Admixed	synthetic hexaploid (STY-US/CELTA//PALS/3/SRN_5/4/AE.SQUARROSA (502))	MEXICO (CIMMYT)	AGG
AUS33392	Yes	Yes	Admixed	synthetic hexaploid (CROC_1/AE.SQUARROSA (507))	MEXICO (CIMMYT)	AGG
AUS30642	No	Yes	Admixed	synthetic hexaploid (SCA/AE.SQUARROSA (518))	MEXICO (CIMMYT)	AGG
AUS30551	Yes	Yes	4	synthetic hexaploid (68.111/RGB-U//WARD/3/FGO/4/RABI/5/AE.SQUARROSA (629)/6/2*FRAME)	MEXICO (CIMMYT)	AGG
AUS36521	Yes	Yes	Admixed	synthetic hexaploid (GAN/AE.SQUARROSA (658))	MEXICO (CIMMYT)	AGG
AUS30510	Yes	Yes	Admixed	synthetic hexaploid (68.111/RGB-U//WARD/3/FGO/4/RABI/5/AE.SQUARROSA (878)/6/2*M5660)	MEXICO (CIMMYT)	AGG
AUS27763	Yes	Yes	1	synthetic hexaploid (OPATA//CETA/AE.SQ(895))	MEXICO (CIMMYT)	AGG
AUS29544	Yes	Yes	1	synthetic hexaploid (TRAP#1/BOW//PFAU/3/VEE/TRAP#1/5/CNDO/R143//ENTE/MEXI_2/3/AEGILOPS SQUARROSA (TAUS)/4/WEAVER)	MEXICO (CIMMYT)	AGG
AJANA	Yes	Yes	Admixed	T. aestivum variety	AUSTRALIA (WA)	In-house collection	1998
ALSEN	Yes	Yes	4	T. aestivum variety	UNITED STATES	In-house collection	2000
AMC 142	Yes	Yes	2	T. aestivum landrace	IRAN	In-house collection
AMC 157	Yes	Yes	2	T. aestivum landrace	IRAN	In-house collection
AROONA	Yes	Yes	3	T. aestivum variety	AUSTRALIA (SA)	In-house collection	1981
ASIA MINOR EXPEDITION 71	Yes	Yes	>5% missing values	T. aestivum	IRAQ	In-house collection
AUS1408	Yes	Yes	>5% missing values	T. aestivum breeding line	South Africa	In-house collection
AUS1490	Yes	Yes	4	T. aestivum breeding line	AUSTRALIA	In-house collection
AUS29529	Yes	Yes	Admixed	T. aestivum breeding line	MEXICO (CIMMYT)	In-house collection
AVOCET	Yes	Yes	3	T. aestivum variety	AUSTRALIA (NSW)	In-house collection	1979
AXE	Yes	Yes	Admixed	T. aestivum variety	AUSTRALIA (SA)	In-house collection	2007
BABAX	Yes	Yes	1	T. aestivum variety	MEXICO (CIMMYT)	In-house collection	1992
BAHATANE 87	Yes	Yes	4	T. aestivum variety	ALGERIA	INRA Spring Wheat Collection
BANKS	Yes	Yes	3	T. aestivum variety	AUSTRALIA (NSW)	In-house collection	1979
BARHAM	Yes	Yes	4	T. aestivum variety	AUSTRALIA (VIC)	In-house collection	2006
BASS	Yes	Yes	3	T. aestivum variety	AUSTRALIA (QLD)	In-house collection	1983
BATAVIA	Yes	Yes	3	T. aestivum variety	AUSTRALIA (QLD)	In-house collection	1991
BAXTER	Yes	Yes	3	T. aestivum variety	AUSTRALIA (QLD)	In-house collection	1998
BENCUBBIN	Yes	Yes	4	T. aestivum variety	AUSTRALIA (WA)	In-house collection	1929
BERKUT	Yes	Yes	1	T. aestivum variety	MEXICO (CIMMYT)	In-house collection	2002
BODALLIN	Yes	Yes	1	T. aestivum variety	AUSTRALIA (WA)	INRA Spring Wheat Collection	1982
BOLAC	Yes	Yes	3	T. aestivum variety	AUSTRALIA (VIC)	In-house collection	2006
BT2277	Yes	Yes	1	T. aestivum breeding line	TUNISIA	INRA Spring Wheat Collection
BT2281	Yes	Yes	1	T. aestivum variety	TUNISIA	INRA Spring Wheat Collection	1972
BUCK ATLANTICO	Yes	Yes	Admixed	T. aestivum variety	ARGENTINA	INRA Spring Wheat Collection	1956
BUCKBUCK'S	Yes	Yes	Admixed	T. aestivum variety	MEXICO (CIMMYT)	INRA Spring Wheat Collection	1980
BUCKLEY	Yes	Yes	4	T. aestivum variety	AUSTRALIA (SA)	In-house collection	1997
BUNGULLA	Yes	Yes	4	T. aestivum variety	AUSTRALIA (WA)	In-house collection	1939
BURRION	Yes	Yes	Admixed	T. aestivum variety	MEXICO (CIMMYT)	In-house collection	1988
CADOUX	Yes	Yes	4	T. aestivum variety	AUSTRALIA (WA)	In-house collection	1992
CALINGIRI	Yes	Yes	Admixed	T. aestivum variety	AUSTRALIA (WA)	In-house collection	1997
CARAZINHO	Yes	Yes	>5% missing values	T. aestivum variety	BRAZIL	In-house collection	1957
CARNAMAH	Yes	Yes	1	T. aestivum variety	AUSTRALIA (WA)	In-house collection	1996
CASCADES	Yes	Yes	Admixed	T. aestivum variety	AUSTRALIA (WA)	In-house collection	1994
CD 87	Yes	Yes	3	T. aestivum breeding line	AUSTRALIA	In-house collection
CHAMPTAL	Yes	Yes	Admixed	T. aestivum variety	FRANCE	In-house collection	1986
CHARA	Yes	Yes	3	T. aestivum variety	AUSTRALIA (VIC)	In-house collection	1998
CHINESE SPRING	Yes	Yes	2	T. aestivum variety	MEXICO (CIMMYT)	In-house collection
CHUAN MAI 18	Yes	Yes	Admixed	T. aestivum variety	CHINA	In-house collection	1965
CIANO 79	Yes	Yes	1	T. aestivum variety	MEXICO (CIMMYT)	In-house collection	1979
cid181178sid3	Yes	Yes	2	T. aestivum breeding line	MEXICO (CIMMYT)	CIMMYT
cid183298sid1	Yes	Yes	2	T. aestivum breeding line	MEXICO (CIMMYT)	CIMMYT
cid183300sid3	Yes	Yes	2	T. aestivum breeding line	MEXICO (CIMMYT)	CIMMYT
cid183347sid7	Yes	Yes	2	T. aestivum breeding line	MEXICO (CIMMYT)	CIMMYT
cid183961sid5	Yes	Yes	1	T. aestivum breeding line	MEXICO (CIMMYT)	CIMMYT
cid192646sid0	Yes	Yes	1	T. aestivum breeding line	MEXICO (CIMMYT)	CIMMYT
cid195095sid3	Yes	Yes	2	T. aestivum breeding line	MEXICO (CIMMYT)	CIMMYT
cid20569sid929	Yes	Yes	>5% missing values	T. aestivum breeding line	MEXICO (CIMMYT)	CIMMYT
cid20570sid926	Yes	Yes	1	T. aestivum breeding line	MEXICO (CIMMYT)	CIMMYT
cid257170sid21	Yes	Yes	1	T. aestivum breeding line	MEXICO (CIMMYT)	CIMMYT
cid260142sid43	Yes	Yes	1	T. aestivum breeding line	MEXICO (CIMMYT)	CIMMYT
cid279807sid86	Yes	Yes	Admixed	T. aestivum breeding line	MEXICO (CIMMYT)	CIMMYT
cid279818sid83	Yes	Yes	4	T. aestivum breeding line	MEXICO (CIMMYT)	CIMMYT
cid279826sid63	Yes	Yes	1	T. aestivum breeding line	MEXICO (CIMMYT)	CIMMYT
cid306547sid131	Yes	Yes	1	T. aestivum breeding line	MEXICO (CIMMYT)	CIMMYT
cid315359sid1	Yes	Yes	>5% missing values	T. aestivum breeding line	MEXICO (CIMMYT)	CIMMYT
cid325362sid63	Yes	Yes	1	T. aestivum breeding line	MEXICO (CIMMYT)	CIMMYT
cid334938sid1119	Yes	Yes	>5% missing values	T. aestivum breeding line	MEXICO (CIMMYT)	CIMMYT
cid335446sid92	Yes	Yes	1	T. aestivum breeding line	MEXICO (CIMMYT)	CIMMYT
cid373279sid61	Yes	Yes	1	T. aestivum breeding line	MEXICO (CIMMYT)	CIMMYT
cid385184sid26	Yes	Yes	1	T. aestivum breeding line	MEXICO (CIMMYT)	CIMMYT
cid388327sid117	Yes	Yes	1	T. aestivum breeding line	MEXICO (CIMMYT)	CIMMYT
cid388384sid40	Yes	Yes	Admixed	T. aestivum breeding line	MEXICO (CIMMYT)	CIMMYT
cid388408sid65	Yes	Yes	1	T. aestivum breeding line	MEXICO (CIMMYT)	CIMMYT
cid388412sid46	Yes	Yes	1	T. aestivum breeding line	MEXICO (CIMMYT)	CIMMYT
cid388436sid70	Yes	Yes	>5% missing values	T. aestivum breeding line	MEXICO (CIMMYT)	CIMMYT
cid388444sid89	Yes	Yes	1	T. aestivum breeding line	MEXICO (CIMMYT)	CIMMYT
cid394062sid22	Yes	Yes	1	T. aestivum breeding line	MEXICO (CIMMYT)	CIMMYT
cid394070sid114	Yes	Yes	1	T. aestivum breeding line	MEXICO (CIMMYT)	CIMMYT
cid394087sid30	Yes	Yes	1	T. aestivum breeding line	MEXICO (CIMMYT)	CIMMYT
cid394715sid160	Yes	Yes	1	T. aestivum breeding line	Kenya	CIMMYT
cid394799sid20	Yes	Yes	1	T. aestivum breeding line	MEXICO (CIMMYT)	CIMMYT
cid399013sid209	Yes	Yes	1	T. aestivum breeding line	MEXICO (CIMMYT)	CIMMYT
cid399062sid49	Yes	Yes	1	T. aestivum breeding line	MEXICO (CIMMYT)	CIMMYT
cid420707sid98	Yes	Yes	1	T. aestivum breeding line	MEXICO (CIMMYT)	CIMMYT
cid423295sid45	Yes	Yes	1	T. aestivum breeding line	MEXICO (CIMMYT)	CIMMYT
cid425852sid48	Yes	Yes	1	T. aestivum breeding line	MEXICO (CIMMYT)	CIMMYT
cid425878sid86	Yes	Yes	1	T. aestivum breeding line	MEXICO (CIMMYT)	CIMMYT
cid427658sid33	Yes	Yes	1	T. aestivum breeding line	MEXICO (CIMMYT)	CIMMYT
cid427887sid0	Yes	Yes	1	T. aestivum breeding line	MEXICO (CIMMYT)	CIMMYT
cid427898sid67	Yes	Yes	1	T. aestivum breeding line	MEXICO (CIMMYT)	CIMMYT
cid428587sid159	Yes	Yes	1	T. aestivum breeding line	MEXICO (CIMMYT)	CIMMYT
cid428589sid93	Yes	Yes	>5% missing values	T. aestivum breeding line	MEXICO (CIMMYT)	CIMMYT
cid428592sid124	Yes	Yes	1	T. aestivum breeding line	MEXICO (CIMMYT)	CIMMYT
cid428603sid31	Yes	Yes	1	T. aestivum breeding line	MEXICO (CIMMYT)	CIMMYT
cid428603sid31	Yes	Yes	1	T. aestivum breeding line	MEXICO (CIMMYT)	CIMMYT
cid431763sid639	Yes	Yes	1	T. aestivum breeding line	MEXICO (CIMMYT)	CIMMYT
cid431798sid387	Yes	Yes	1	T. aestivum breeding line	MEXICO (CIMMYT)	CIMMYT
cid431801sid446	Yes	Yes	>5% missing values	T. aestivum breeding line	MEXICO (CIMMYT)	CIMMYT
cid435275sid65	Yes	Yes	>5% missing values	T. aestivum breeding line	MEXICO (CIMMYT)	CIMMYT
cid435303sid61	Yes	Yes	1	T. aestivum breeding line	MEXICO (CIMMYT)	CIMMYT
cid437242sid88	Yes	Yes	>5% missing values	T. aestivum breeding line	MEXICO (CIMMYT)	CIMMYT
cid452470sid102	Yes	Yes	1	T. aestivum breeding line	MEXICO (CIMMYT)	CIMMYT
cid460334sid63	Yes	Yes	1	T. aestivum breeding line	MEXICO (CIMMYT)	CIMMYT
cid460342sid40	Yes	Yes	1	T. aestivum breeding line	MEXICO (CIMMYT)	CIMMYT
cid460344sid158	Yes	Yes	1	T. aestivum breeding line	MEXICO (CIMMYT)	CIMMYT
cid460354sid105	Yes	Yes	1	T. aestivum breeding line	MEXICO (CIMMYT)	CIMMYT
cid460354sid132	Yes	Yes	1	T. aestivum breeding line	MEXICO (CIMMYT)	CIMMYT
cid460356sid168	Yes	Yes	1	T. aestivum breeding line	MEXICO (CIMMYT)	CIMMYT
cid460360sid38	Yes	Yes	>5% missing values	T. aestivum breeding line	MEXICO (CIMMYT)	CIMMYT
cid460396sid87	Yes	Yes	1	T. aestivum breeding line	MEXICO (CIMMYT)	CIMMYT
cid463491sid196	Yes	Yes	1	T. aestivum breeding line	MEXICO (CIMMYT)	CIMMYT
cid463508sid200	Yes	Yes	1	T. aestivum breeding line	MEXICO (CIMMYT)	CIMMYT
cid472868sid38	Yes	Yes	1	T. aestivum breeding line	MEXICO (CIMMYT)	CIMMYT
cid472918sid54	Yes	Yes	1	T. aestivum breeding line	MEXICO (CIMMYT)	CIMMYT
cid472923sid71	Yes	Yes	1	T. aestivum breeding line	MEXICO (CIMMYT)	CIMMYT
cid472924sid40	Yes	Yes	1	T. aestivum breeding line	MEXICO (CIMMYT)	CIMMYT
cid472927sid53	Yes	Yes	1	T. aestivum breeding line	MEXICO (CIMMYT)	CIMMYT
cid473237sid34	Yes	Yes	1	T. aestivum breeding line	MEXICO (CIMMYT)	CIMMYT
cid473243sid61	Yes	Yes	1	T. aestivum breeding line	MEXICO (CIMMYT)	CIMMYT
cid473245sid56	Yes	Yes	1	T. aestivum breeding line	MEXICO (CIMMYT)	CIMMYT
cid473247sid51	Yes	Yes	1	T. aestivum breeding line	MEXICO (CIMMYT)	CIMMYT
cid473248sid51	Yes	Yes	1	T. aestivum breeding line	MEXICO (CIMMYT)	CIMMYT
cid473251sid35	Yes	Yes	1	T. aestivum breeding line	MEXICO (CIMMYT)	CIMMYT
cid473259sid69	Yes	Yes	1	T. aestivum breeding line	MEXICO (CIMMYT)	CIMMYT
cid473259sid70	Yes	Yes	1	T. aestivum breeding line	MEXICO (CIMMYT)	CIMMYT
cid473269sid30	Yes	Yes	1	T. aestivum breeding line	MEXICO (CIMMYT)	CIMMYT
cid480829sid70	Yes	Yes	1	T. aestivum breeding line	MEXICO (CIMMYT)	CIMMYT
cid486216sid209	Yes	Yes	>5% missing values	T. aestivum breeding line	MEXICO (CIMMYT)	CIMMYT
cid6831sid90	Yes	Yes	1	T. aestivum breeding line	MEXICO (CIMMYT)	CIMMYT
cid69587sid58	Yes	Yes	1	T. aestivum breeding line	MEXICO (CIMMYT)	CIMMYT
cid72726sid102	Yes	Yes	1	T. aestivum breeding line	MEXICO (CIMMYT)	CIMMYT
cid7401sid122	Yes	Yes	1	T. aestivum breeding line	MEXICO (CIMMYT)	CIMMYT
cid7506sid110	Yes	Yes	1	T. aestivum breeding line	ARGENTINA	CIMMYT
cid8090sid414	Yes	Yes	2	T. aestivum breeding line	MEXICO (CIMMYT)	CIMMYT
cid82996sid44	Yes	Yes	1	T. aestivum breeding line	MEXICO (CIMMYT)	CIMMYT
cid8626sid502	Yes	Yes	1	T. aestivum breeding line	MEXICO (CIMMYT)	CIMMYT
cid91078sid341	Yes	Yes	1	T. aestivum breeding line	MEXICO (CIMMYT)	CIMMYT
cid94795sid11	Yes	Yes	4	T. aestivum breeding line	MEXICO (CIMMYT)	CIMMYT
CLEARFIELD JNZ	Yes	Yes	3	T. aestivum variety	AUSTRALIA (VIC)	In-house collection	2001
CLEOPATRA	Yes	Yes	Admixed	T. aestivum variety	MEXICO (CIMMYT)	In-house collection	1986
COCAMBA	Yes	Yes	>5% missing values	T. aestivum variety	AUSTRALIA (VIC)	In-house collection	1984
COMBINATION III	Yes	Yes	4	T. aestivum variety	AUSTRALIA (NSW)	In-house collection	1969
COOK	Yes	Yes	3	T. aestivum variety	AUSTRALIA (QLD)	In-house collection	1977
COPPADRA	Yes	Yes	2	T. aestivum	TURKEY	INRA Spring Wheat Collection
CORRELL	Yes	Yes	4	T. aestivum variety	AUSTRALIA (SA)	In-house collection	2006
CRANBROOK	Yes	Yes	1	T. aestivum variety	AUSTRALIA (WA)	In-house collection	1985
CS HOPE-3B	Yes	Yes	>5% missing values	T. aestivum variety	USA	In-house collection	1979
Cul 1	No	Yes	4	T. aestivum	Kazakhstan	ACPFG
Cul 10	Yes	Yes	2	T. aestivum	Kazakhstan	ACPFG
Cul 5	Yes	Yes	>5% missing values	T. aestivum	Kazakhstan	ACPFG
Cul 8	No	Yes	4	T. aestivum	Kazakhstan	ACPFG
Cul 9	Yes	Yes	4	T. aestivum	Kazakhstan	ACPFG
CUNNINGHAM	Yes	Yes	3	T. aestivum variety	AUSTRALIA (QLD)	In-house collection	1990
CURRAWA	Yes	Yes	4	T. aestivum variety	AUSTRALIA (VIC)	In-house collection	1912
CURRAWONG	Yes	Yes	Admixed	T. aestivum variety	AUSTRALIA (NSW)	In-house collection	1994
DAGGER	Yes	Yes	4	T. aestivum variety	AUSTRALIA (SA)	In-house collection	1983
DAKOTA	Yes	Yes	>5% missing values	T. aestivum variety	UNITED STATES	In-house collection	1898
DALNEVOSTOCHNAYA 10	No	Yes	>5% missing values	T. aestivum variety	RUSSIA	INRA Spring Wheat Collection
DERRIMUT	Yes	Yes	3	T. aestivum variety	AUSTRALIA (VIC)	In-house collection	2006
DIAMONDBIRD	Yes	Yes	1	T. aestivum variety	AUSTRALIA (NSW)	In-house collection	1997
DIRK	Yes	Yes	4	T. aestivum variety	AUSTRALIA (SA)	In-house collection	1951
DOLLARBIRD	Yes	Yes	1	T. aestivum variety	AUSTRALIA (NSW)	In-house collection	1987
DRYSDALE	Yes	Yes	1	T. aestivum variety	AUSTRALIA (VIC)	In-house collection	2001
DU TOITS	Yes	Yes	4	T. aestivum variety	AUSTRALIA (SA)	In-house collection	1881
DUNDEE	Yes	Yes	4	T. aestivum variety	AUSTRALIA (NSW)	In-house collection	1927
EGA 2248	Yes	Yes	4	T. aestivum variety	AUSTRALIA (WA)	In-house collection	2003
EGA BLANCO	Yes	Yes	1	T. aestivum variety	AUSTRALIA	In-house collection	2004
EGA BONNIE ROCK	Yes	Yes	Admixed	T. aestivum variety	AUSTRALIA (WA)	In-house collection	2002
EGA CASTLE ROCK	Yes	Yes	3	T. aestivum variety	AUSTRALIA	In-house collection	2004
EGA EAGLEHAWK	Yes	Yes	1	T. aestivum variety	AUSTRALIA (VIC)	In-house collection	2006
EGA JITARNING	Yes	Yes	4	T. aestivum variety	AUSTRALIA (WA)	In-house collection	2004
EGA WEDGETAIL	Yes	Yes	Admixed	T. aestivum variety	AUSTRALIA (NSW)	In-house collection	2002
EGRET	Yes	Yes	>5% missing values	T. aestivum variety	AUSTRALIA (NSW)	In-house collection	1973
EGYPCIO 208	No	Yes	Admixed	T. aestivum	ARGENTINA	INRA Spring Wheat Collection
ELLISON	Yes	Yes	Admixed	T. aestivum variety	AUSTRALIA (VIC)	In-house collection	2003
EMU'S	Yes	Yes	1	T. aestivum variety	MEXICO (CIMMYT)	INRA Spring Wheat Collection	1979
ENDURE	Yes	Yes	4	T. aestivum variety	AUSTRALIA (VIC)	In-house collection	2008
ERADU	Yes	Yes	Admixed	T. aestivum variety	AUSTRALIA (WA)	In-house collection	1982
ERNIE	Yes	Yes	Admixed	T. aestivum variety	UNITED STATES	In-house collection	1994
ESPADA	Yes	Yes	>5% missing values	T. aestivum variety	AUSTRALIA (SA)	In-house collection	2008
ESTANZUELA DORADO	Yes	Yes	Admixed	T. aestivum	URUGUAY	INRA Spring Wheat Collection
EXCALIBUR	Yes	Yes	4	T. aestivum variety	AUSTRALIA (SA)	In-house collection	1990
FALCON	No	Yes	4	T. aestivum variety	AUSTRALIA (NSW)	In-house collection	1960
FANG	Yes	Yes	4	T. aestivum variety	AUSTRALIA (SA)	In-house collection	2008
FANG 60	Yes	Yes	1	T. aestivum variety	THAILAND	In-house collection	1987
FEDERATION	Yes	Yes	4	T. aestivum variety	AUSTRALIA (NSW)	In-house collection	1901
FESTIGUAY	Yes	Yes	4	T. aestivum variety	AUSTRALIA (NSW)	In-house collection	1963
FLINDERS	Yes	Yes	3	T. aestivum variety	AUSTRALIA (QLD)	In-house collection	1982
FLORENCE	Yes	Yes	4	T. aestivum variety	AUSTRALIA (NSW)	In-house collection	1906
FORD	Yes	Yes	4	T. aestivum variety	AUSTRALIA (SA)	In-house collection	1916
FRAME	Yes	Yes	1	T. aestivum variety	AUSTRALIA (SA)	In-house collection	1997
FREE GALLIPOLI	Yes	Yes	4	T. aestivum variety	AUSTRALIA (VIC)	In-house collection	1926
FRONTANA 3671	Yes	Yes	2	T. aestivum	BRAZIL	INRA Spring Wheat Collection
FUKUHOKOMUGI	Yes	Yes	2	T. aestivum variety	JAPAN	INRA Spring Wheat Collection	1979
G66257	Yes	Yes	Admixed	T. aestivum	GREECE	INRA Spring Wheat Collection
G72300	Yes	Yes	4	T. aestivum	GREECE	INRA Spring Wheat Collection
Gabo	Yes	Yes	4	T. aestivum variety	AUSTRALIA (NSW)	In-house collection	1942
GALA	Yes	Yes	4	T. aestivum variety	AUSTRALIA (QLD)	In-house collection	1960
GAMENYA	Yes	Yes	4	T. aestivum variety	AUSTRALIA (NSW)	In-house collection	1958
GAMMENYA	Yes	Yes	4	T. aestivum variety	AUSTRALIA (NSW)	INRA Spring Wheat Collection	1958
GASCOIGNE	Yes	Yes	1	T. aestivum variety	AUSTRALIA/SOUTH AFRICA	In-house collection	2008
GATCHER	Yes	Yes	Admixed	T. aestivum variety	AUSTRALIA (NSW)	In-house collection	1969
GBA HUNTER	Yes	Yes	1	T. aestivum variety	AUSTRALIA (NSW)	In-house collection	2005
GENARO F 81	Yes	Yes	1	T. aestivum variety	MEXICO (CIMMYT)	In-house collection	1981
GH'S	Yes	Yes	1	T. aestivum	MEXICO (CIMMYT)	INRA Spring Wheat Collection
GHURKA	Yes	Yes	4	T. aestivum variety	AUSTRALIA (VIC)	In-house collection	1924
GILES	Yes	Yes	3	T. aestivum variety	AUSTRALIA (QLD)	In-house collection	1999
GLADIUS	Yes	Yes	4	T. aestivum variety	AUSTRALIA (SA)	In-house collection	2007
GLENWARI	No	Yes	4	T. aestivum variety	AUSTRALIA (NSW)	In-house collection	1948
GLUYAS_EARLY	Yes	Yes	4	T. aestivum variety	AUSTRALIA	In-house collection	1933
GP260	Yes	Yes	Admixed	T. aestivum variety	CANADA	INRA Spring Wheat Collection	1983
GRANAROLO	Yes	Yes	Admixed	T. aestivum variety	ITALY	INRA Spring Wheat Collection	1973
GREBE	Yes	Yes	3	T. aestivum variety	AUSTRALIA (NSW)	In-house collection	1989
GUARDIAN	Yes	Yes	3	T. aestivum variety	GREAT BRITAIN	In-house collection	1981
GUISUISKAYA_SYAO_BAI_MAI	Yes	Yes	2	T. aestivum variety	CHINA	INRA Spring Wheat Collection
GUTHA	Yes	Yes	4	T. aestivum variety	AUSTRALIA (WA)	In-house collection	1982
H 1550	Yes	Yes	2	T. aestivum landrace	AFGHANISTAN	In-house collection
H 11	Yes	Yes	2	T. aestivum landrace	AFGHANISTAN	In-house collection
H 1287	Yes	Yes	2	T. aestivum landrace	AFGHANISTAN	In-house collection
H 1288	Yes	Yes	2	T. aestivum landrace		In-house collection
H 1302	Yes	Yes	2	T. aestivum landrace	AFGHANISTAN	In-house collection
H 1305	Yes	Yes	2	T. aestivum landrace		In-house collection
H 1309	No	Yes	2	T. aestivum landrace	AFGHANISTAN	In-house collection
H 1311	Yes	Yes	2	T. aestivum landrace		In-house collection
H 1314	Yes	Yes	2	T. aestivum landrace	AFGHANISTAN	In-house collection
H 1326	Yes	Yes	2	T. aestivum landrace		In-house collection
H 1328A	No	Yes	2	T. aestivum landrace	AFGHANISTAN	In-house collection
H 1329	Yes	Yes	2	T. aestivum landrace		In-house collection
H 1357	No	Yes	2	T. aestivum landrace	AFGHANISTAN	In-house collection
H 1359	Yes	Yes	>5% missing values	T. aestivum landrace		In-house collection
H 1369	Yes	Yes	2	T. aestivum landrace		In-house collection
H 1380	Yes	Yes	2	T. aestivum landrace	AFGHANISTAN	In-house collection
H 1398	Yes	Yes	2	T. aestivum landrace	AFGHANISTAN	In-house collection
H 1399	No	Yes	2	T. aestivum landrace		In-house collection
H 1409	No	Yes	2	T. aestivum landrace	AFGHANISTAN	In-house collection
H 1411	Yes	Yes	2	T. aestivum landrace	AFGHANISTAN	In-house collection
H 1440	Yes	Yes	2	T. aestivum landrace	AFGHANISTAN	In-house collection
H 1445	Yes	Yes	2	T. aestivum landrace	AFGHANISTAN	In-house collection
H 1494	Yes	Yes	2	T. aestivum landrace	AFGHANISTAN	In-house collection
H 1496	Yes	Yes	2	T. aestivum landrace	AFGHANISTAN	In-house collection
H 1509	Yes	Yes	2	T. aestivum landrace	AFGHANISTAN	In-house collection
H 1511	Yes	Yes	2	T. aestivum landrace	AFGHANISTAN	In-house collection
H 1523	Yes	Yes	2	T. aestivum landrace	AFGHANISTAN	In-house collection
H 1525	Yes	Yes	2	T. aestivum landrace	AFGHANISTAN	In-house collection
H 1527	Yes	Yes	2	T. aestivum landrace	AFGHANISTAN	In-house collection
H 1531	Yes	Yes	2	T. aestivum landrace	AFGHANISTAN	In-house collection
H 1534	Yes	Yes	2	T. aestivum landrace	AFGHANISTAN	In-house collection
H 1537	Yes	Yes	2	T. aestivum landrace	AFGHANISTAN	In-house collection
H 1540	Yes	Yes	2	T. aestivum landrace	AFGHANISTAN	In-house collection
H 1542	Yes	Yes	2	T. aestivum landrace	AFGHANISTAN	In-house collection
H 1546	Yes	Yes	2	T. aestivum landrace	AFGHANISTAN	In-house collection
H 1550	Yes	Yes	2	T. aestivum landrace	AFGHANISTAN	In-house collection
H 1582	Yes	Yes	2	T. aestivum landrace	AFGHANISTAN	In-house collection
H 1584	Yes	Yes	2	T. aestivum landrace	AFGHANISTAN	In-house collection
H 1594	Yes	Yes	2	T. aestivum landrace	AFGHANISTAN	In-house collection
H 1601	Yes	Yes	2	T. aestivum landrace	AFGHANISTAN	In-house collection
H 1617	Yes	Yes	2	T. aestivum landrace	AFGHANISTAN	In-house collection
H 1621	Yes	Yes	2	T. aestivum landrace	AFGHANISTAN	In-house collection
H 1627	Yes	Yes	2	T. aestivum landrace	AFGHANISTAN	In-house collection
H 1632	Yes	Yes	2	T. aestivum landrace	AFGHANISTAN	In-house collection
H 1644	Yes	Yes	4	T. aestivum landrace	AFGHANISTAN	In-house collection
H 1647	Yes	Yes	2	T. aestivum landrace	AFGHANISTAN	In-house collection
H 1655	Yes	Yes	2	T. aestivum landrace	AFGHANISTAN	In-house collection
H 1660	Yes	Yes	2	T. aestivum landrace	AFGHANISTAN	In-house collection
H 1673	Yes	Yes	2	T. aestivum landrace	IRAN	In-house collection
H 1681A	Yes	Yes	Admixed	T. aestivum landrace	AFGHANISTAN	In-house collection
H 1685	Yes	Yes	2	T. aestivum landrace	AFGHANISTAN	In-house collection
H 1686B	No	Yes	2	T. aestivum landrace	AFGHANISTAN	In-house collection
H 1691	Yes	Yes	2	T. aestivum landrace	AFGHANISTAN	In-house collection
H 1695	No	Yes	>5% missing values	T. aestivum landrace	AFGHANISTAN	In-house collection
H 1703	Yes	Yes	Admixed	T. aestivum landrace	AFGHANISTAN	In-house collection
H 339	Yes	Yes	2	T. aestivum landrace	AFGHANISTAN	In-house collection
H 344	No	Yes	2	T. aestivum landrace	AFGHANISTAN	In-house collection
H 45	Yes	Yes	3	T. aestivum variety	AUSTRALIA (NSW)	In-house collection	1998
H 46	Yes	Yes	3	T. aestivum variety	AUSTRALIA (WA)	In-house collection	2005
H 742A	Yes	Yes	Admixed	T. aestivum variety	ISRAEL	INRA Spring Wheat Collection	1974
HALBERD	Yes	Yes	4	T. aestivum variety	AUSTRALIA (SA)	In-house collection	1969
HARRIER	Yes	Yes	4	T. aestivum variety	AUSTRALIA (NSW)	In-house collection	1982
HARTOG	Yes	Yes	1	T. aestivum variety	AUSTRALIA (QLD)	In-house collection	1982
HEREWARD	No	Yes	4	T. aestivum variety	GREAT BRITAIN	In-house collection	1989
HERON	Yes	Yes	4	T. aestivum variety	AUSTRALIA (NSW)	In-house collection	1958
HTWYT-001	Yes	Yes	1	T. aestivum	MEXICO (CIMMYT)	In-house collection
HTWYT-003	Yes	Yes	1	T. aestivum	MEXICO (CIMMYT)	In-house collection
HTWYT-004	Yes	Yes	1	T. aestivum	MEXICO (CIMMYT)	In-house collection
HTWYT-008	Yes	Yes	1	T. aestivum	MEXICO (CIMMYT)	In-house collection
HTWYT-009	Yes	Yes	1	T. aestivum	MEXICO (CIMMYT)	In-house collection
HTWYT-010	Yes	Yes	Admixed	T. aestivum	MEXICO (CIMMYT)	In-house collection
HTWYT-011	Yes	Yes	1	T. aestivum	MEXICO (CIMMYT)	In-house collection
HTWYT-012	Yes	Yes	1	T. aestivum	MEXICO (CIMMYT)	In-house collection
HTWYT-013	Yes	Yes	1	T. aestivum	MEXICO (CIMMYT)	In-house collection
HTWYT-014	Yes	Yes	1	T. aestivum	MEXICO (CIMMYT)	In-house collection
HTWYT-015	Yes	Yes	1	T. aestivum	MEXICO (CIMMYT)	In-house collection
HTWYT-028	Yes	Yes	1	T. aestivum	MEXICO (CIMMYT)	In-house collection
HTWYT-029	Yes	Yes	1	T. aestivum	MEXICO (CIMMYT)	In-house collection
HTWYT-030	Yes	Yes	1	T. aestivum	MEXICO (CIMMYT)	In-house collection
HTWYT-031	Yes	Yes	1	T. aestivum	MEXICO (CIMMYT)	In-house collection
HUDSONS EARLY PURPLE STRAW	Yes	Yes	4	T. aestivum variety	AUSTRALIA (NSW)	In-house collection	1890
INDIA-105	Yes	Yes	2	T. aestivum landrace	INDIA	In-house collection
INDIA-106	No	Yes	4	T. aestivum landrace	INDIA	In-house collection
INDIA-107	No	Yes	4	T. aestivum landrace	INDIA	In-house collection
INDIA-108	Yes	Yes	2	T. aestivum landrace	INDIA	In-house collection
INDIA-120	No	Yes	2	T. aestivum landrace	INDIA	In-house collection
INDIA-134	Yes	Yes	2	T. aestivum landrace	INDIA	In-house collection
INDIA-223	No	Yes	4	T. aestivum landrace	INDIA	In-house collection
INDIA-227	Yes	Yes	4	synthetic hexaploid	PAKISTAN	In-house collection
INDIA-231	Yes	Yes	4	T. aestivum landrace	INDIA	In-house collection
INDIA-322	Yes	Yes	4	T. aestivum landrace	INDIA	In-house collection
INDIA-323	Yes	Yes	2	T. aestivum landrace	INDIA	In-house collection
INDIA-325	Yes	Yes	2	T. aestivum landrace	INDIA	In-house collection
INDIA-39	Yes	Yes	2	T. aestivum landrace	INDIA	In-house collection
INDIAN-6	Yes	Yes	4	T. aestivum landrace	INDIA	In-house collection
INDIS	Yes	Yes	1	T. aestivum variety	SOUTH AFRICA	In-house collection	1990
INIA 19	Yes	Yes	Admixed	T. aestivum	MEXICO (CIMMYT)	INRA Spring Wheat Collection
INIA 66	Yes	Yes	1	T. aestivum variety	MEXICO (CIMMYT)	In-house collection	1966
INSIGNIA	Yes	Yes	>5% missing values	T. aestivum variety	AUSTRALIA (VIC)	In-house collection	1946
IRAN 68	No	Yes	2	T. aestivum landrace	IRAN	In-house collection
IRAQ 1	Yes	Yes	2	synthetic hexaploid	IRAQ
IRAQ 40	Yes	Yes	2	T. aestivum landrace	IRAQ	In-house collection
IRAQ 42	Yes	Yes	2	T. aestivum landrace	IRAQ	In-house collection
IRAQ 43	Yes	Yes	2	T. aestivum	IRAQ	In-house collection
IRAQ 47	Yes	Yes	4	T. aestivum landrace	IRAQ	In-house collection
JANZ	Yes	Yes	3	T. aestivum variety	AUSTRALIA (QLD)	In-house collection	1989
JO3045	No	Yes	4	T. aestivum variety	FINLAND	INRA Spring Wheat Collection	1975
JUPATECO 73	Yes	Yes	1	T. aestivum variety	MEXICO (CIMMYT)	In-house collection	1973
KALYANSONA	Yes	Yes	1	T. aestivum variety	INDIA	In-house collection	1967
KATEPWA	Yes	Yes	>5% missing values	T. aestivum variety	CANADA	In-house collection	1981
KE HAN NO 8	Yes	Yes	Admixed	T. aestivum	CHINA	INRA Spring Wheat Collection
KENNEDY	Yes	Yes	1	T. aestivum variety	AUSTRALIA (QLD)	In-house collection	1998
KEWELL	Yes	Yes	4	T. aestivum variety	AUSTRALIA (VIC)	In-house collection	1977
KING ROCK	Yes	Yes	Admixed	T. aestivum variety	AUSTRALIA (WA)	In-house collection	2009
KINGS WHITE	Yes	Yes	4	T. aestivum variety	AUSTRALIA (SA)	In-house collection
KITE	Yes	Yes	4	T. aestivum variety	AUSTRALIA (NSW)	In-house collection	1973
KODA	Yes	Yes	4	T. aestivum variety	AUSTRALIA (NSW)	In-house collection	1955
KRICHAUFF	Yes	Yes	4	T. aestivum variety	AUSTRALIA (SA)	In-house collection	1998
KUKRI	Yes	Yes	1	T. aestivum variety	AUSTRALIA (SA)	In-house collection	1999
Kuldzhinskaya	Yes	Yes	2	T. aestivum variety	CHINA	INRA Spring Wheat Collection	1959
KULIN	Yes	Yes	Admixed	T. aestivum variety	AUSTRALIA (WA)	In-house collection	1986
KUNJIN	Yes	Yes	4	T. aestivum variety	AUSTRALIA	In-house collection
LANG	Yes	Yes	3	T. aestivum variety	AUSTRALIA (QLD)	In-house collection	2000
LARK	Yes	Yes	3	T. aestivum variety	AUSTRALIA (NSW)	In-house collection	1990
LINCOLN	No	Yes	4	T. aestivum variety	UNITED STATES	In-house collection
LIVINGSTON	Yes	Yes	3	T. aestivum variety	AUSTRALIA	In-house collection	2008
LONGREACH CATALINA	Yes	Yes	Admixed	T. aestivum variety	AUSTRALIA (VIC)	In-house collection	2007
LONGREACH CRUSADER	Yes	Yes	1	T. aestivum variety	AUSTRALIA	In-house collection	2008
LONGREACH SCOUT	Yes	Yes	Admixed	T. aestivum variety	AUSTRALIA (WA)	In-house collection	2009
LONGREACH SENTINEL	Yes	Yes	>5% missing values	T. aestivum variety	AUSTRALIA (VIC)	In-house collection	2005
LW 333	Yes	Yes	2	T. aestivum	ARMENIA	INRA Spring Wheat Collection
LW 334	No	Yes	2	T. aestivum	TURKEY	INRA Spring Wheat Collection
LW 335	No	Yes	2	T. aestivum	TURKEY	INRA Spring Wheat Collection
LW 336	No	Yes	4	T. aestivum	MOROCCO	INRA Spring Wheat Collection
LW 337	Yes	Yes	3	T. aestivum	ETHIOPIA	INRA Spring Wheat Collection
LW 341	Yes	Yes	>5% missing values	T. aestivum	CHINA	INRA Spring Wheat Collection
LW 342	Yes	Yes	2	T. aestivum	CHINA	INRA Spring Wheat Collection
LW 348	Yes	Yes	2	T. aestivum	TAJIKISTAN	INRA Spring Wheat Collection
LW 349	Yes	Yes	2	T. aestivum	TAJIKISTAN	INRA Spring Wheat Collection
LW 350	No	Yes	2	T. aestivum	GEORGIA	INRA Spring Wheat Collection
LW 352	No	Yes	>5% missing values	T. aestivum	GEORGIA	INRA Spring Wheat Collection
LW 353	Yes	Yes	1	T. aestivum	RUSSIA	INRA Spring Wheat Collection
LW 368	Yes	Yes	2	T. aestivum	PALESTINE	INRA Spring Wheat Collection
LW 369	Yes	Yes	2	T. aestivum	TURKMENISTAN	INRA Spring Wheat Collection
LYALLPUR-73	Yes	Yes	1	T. aestivum variety	PAKISTAN	In-house collection	1973
M45/66	Yes	Yes	Admixed	T. aestivum	ARGENTINA	INRA Spring Wheat Collection
M708//G25/N163	Yes	Yes	>5% missing values	T. aestivum	ISRAEL	INRA Spring Wheat Collection
MACE	Yes	Yes	Admixed	T. aestivum variety	AUSTRALIA (SA)	In-house collection	2008
MACHETE	Yes	Yes	>5% missing values	T. aestivum variety	AUSTRALIA (SA)	In-house collection	1985
MADDEN	Yes	Yes	4	T. aestivum variety	AUSTRALIA (WA)	In-house collection	1973
MAGENTA	Yes	Yes	Admixed	T. aestivum variety	AUSTRALIA (WA)	In-house collection	2007
MARINGA-RHT1	Yes	Yes	Admixed	T. aestivum variety	n/a	In-house collection
MARS DE SUEDE ROUGE BARBU	Yes	Yes	4	T. aestivum variety	FRANCE	INRA Spring Wheat Collection
MATONG	Yes	Yes	4	T. aestivum variety	AUSTRALIA (VIC)	In-house collection	1982
MEC	Yes	Yes	Admixed	T. aestivum variety		In-house collection	1974
MEERING	Yes	Yes	3	T. aestivum variety	AUSTRALIA (VIC)	In-house collection	1984
MEIRA	No	Yes	4	T. aestivum variety	SPAIN	INRA Spring Wheat Collection	2006
MELCHIOR	Yes	Yes	4	T. aestivum variety	NETHERLANDS	INRA Spring Wheat Collection	1974
MENDOS	Yes	Yes	4	T. aestivum variety	AUSTRALIA (NSW)	In-house collection	1964
MENFLO	Yes	Yes	Admixed	T. aestivum variety	CHILE	INRA Spring Wheat Collection	1955
MENTANA	Yes	Yes	Admixed	T. aestivum variety	ITALY	In-house collection	1913
MERINDA	Yes	Yes	Admixed	T. aestivum variety	AUSTRALIA (NSW)	In-house collection	2008
MEXICO 120	Yes	Yes	Admixed	T. aestivum variety	MEXICO	In-house collection	1970
MEXIQUE 58	Yes	Yes	Admixed	T. aestivum	MEXICO (CIMMYT)	INRA Spring Wheat Collection
MEXIQUE 9	Yes	Yes	Admixed	T. aestivum	MEXICO (CIMMYT)	INRA Spring Wheat Collection
MOCHO DE ESPIGA BRANCA	Yes	Yes	4	T. aestivum variety	PORTUGAL	INRA Spring Wheat Collection	1928
MOLINEUX	Yes	Yes	4	T. aestivum variety	AUSTRALIA (SA)	In-house collection	1988
MOROCCO 426	No	Yes	Admixed	T. aestivum	MEXICO (CIMMYT)	In-house collection
N46	Yes	Yes	>5% missing values	T. aestivum variety	ISRAEL	INRA Spring Wheat Collection	1967
N67M2	Yes	Yes	Admixed	T. aestivum	ISRAEL	INRA Spring Wheat Collection
NABAWA	Yes	Yes	4	T. aestivum variety	AUSTRALIA (NSW)	In-house collection	1915
NACHIPUNDO	No	Yes	2	T. aestivum variety	NEPAL	INRA Spring Wheat Collection
NANKING NO25	Yes	Yes	2	T. aestivum variety	CHINA	INRA Spring Wheat Collection	1937
NORIN 10	Yes	Yes	2	T. aestivum variety	JAPAN	In-house collection
NORIN 60	Yes	Yes	2	T. aestivum variety	JAPAN	INRA Spring Wheat Collection	1944
NORIN 64	Yes	Yes	2	T. aestivum variety	JAPAN	INRA Spring Wheat Collection	1944
NORIN 10/BREVOR	Yes	Yes	4	T. aestivum variety	UNITED STATES	In-house collection
NP120	Yes	Yes	4	T. aestivum variety	INDIA	INRA Spring Wheat Collection	1925
ODESSA EXP STA 17413	No	Yes	Admixed	T. aestivum variety	SYRIA	INRA Spring Wheat Collection
ODESSA EXP STA 19565	Yes	Yes	4	T. aestivum variety	ETHIOPIA	INRA Spring Wheat Collection
ODESSA EXP STA 21821	Yes	Yes	>5% missing values	T. aestivum variety	PORTUGAL	INRA Spring Wheat Collection
OLSEN SIB	No	Yes	Admixed	T. aestivum variety	MEXICO	In-house collection
OPATA 85	Yes	Yes	1	T. aestivum variety	MEXICO (CIMMYT)	In-house collection	1985
PALESTINSKAYA	Yes	Yes	4	T. aestivum variety	PALESTINE	INRA Spring Wheat Collection	1926
PAMUKALE	Yes	Yes	Admixed	T. aestivum variety	TURKEY	INRA Spring Wheat Collection
PASTOR	Yes	Yes	1	T. aestivum variety	MEXICO (CIMMYT)	In-house collection	1993
PBW 343	Yes	Yes	1	T. aestivum variety	INDIA	In-house collection	1995
PEAKE	Yes	Yes	3	T. aestivum variety	AUSTRALIA (VIC)	In-house collection	2007
PEGASO	Yes	Yes	Admixed	T. aestivum variety	ITALY	In-house collection	1987
PELSART	Yes	Yes	3	T. aestivum variety	AUSTRALIA (QLD)	In-house collection	1994
PERSIA 11	Yes	Yes	2	T. aestivum landrace	IRAN	In-house collection
PERSIA 111	Yes	Yes	2	T. aestivum landrace	IRAN	In-house collection
PERSIA 17	Yes	Yes	2	T. aestivum landrace	IRAN	In-house collection
PERSIA 21	Yes	Yes	4	T. aestivum landrace	IRAN	In-house collection
PERSIA 28	Yes	Yes	2	T. aestivum landrace	IRAN	In-house collection
PERSIA 29	Yes	Yes	2	T. aestivum landrace	IRAN	In-house collection
PERSIA 4	Yes	Yes	2	T. aestivum landrace	IRAN	In-house collection
PERSIA 7	Yes	Yes	2	T. aestivum landrace	IRAN	In-house collection
PI624933-1	Yes	Yes	2	T. aestivum		In-house collection
PI625123-3	Yes	Yes	2	T. aestivum		In-house collection
PI625983-1	Yes	Yes	2	T. aestivum		In-house collection
PI626580-4	Yes	Yes	4	T. aestivum		In-house collection
PINNACLE	Yes	Yes	4	T. aestivum variety	AUSTRALIA (VIC)	In-house collection	1946
POTAM 70	Yes	Yes	4	T. aestivum variety	MEXICO (CIMMYT)	In-house collection	1970
PRECOCE DU JAPON	Yes	Yes	Admixed	T. aestivum variety	FRANCE	INRA Spring Wheat Collection	1868
PRESTON	Yes	Yes	Admixed	T. aestivum variety	AUSTRALIA	In-house collection	1888
PROMESSA	Yes	Yes	4	T. aestivum variety	NETHERLANDS	INRA Spring Wheat Collection	1991
PROVINS	Yes	Yes	4	T. aestivum variety	FRANCE	INRA Spring Wheat Collection	1949
PUNJAB 18	Yes	Yes	2	T. aestivum variety	PAKISTAN	INRA Spring Wheat Collection	1915
PUNJAB 24	Yes	Yes	2	T. aestivum	INDIA	INRA Spring Wheat Collection
PUNJAB 5	Yes	Yes	2	T. aestivum	INDIA	INRA Spring Wheat Collection
PURPLE STRAW 885	Yes	Yes	4	T. aestivum variety	UNITED STATES	In-house collection
QAL 2000	Yes	Yes	4	T. aestivum variety	AUSTRALIA (NSW)	In-house collection	1999
QT 7475	Yes	Yes	3	T. aestivum	AUSTRALIA	In-house collection
QUADRAT	Yes	Yes	4	T. aestivum variety	AUSTRALIA (VIC)	In-house collection	1941
RAC655	Yes	Yes	4	T. aestivum breeding line	AUSTRALIA (SA)	In-house collection
RAC875	Yes	Yes	1	T. aestivum breeding line	AUSTRALIA (SA)	In-house collection
RANEE	Yes	Yes	4	T. aestivum variety	AUSTRALIA (VIC)	In-house collection	1924
RAVEN	Yes	Yes	4	T. aestivum variety	AUSTRALIA (NSW)	In-house collection	1963
REEVES	Yes	Yes	Admixed	T. aestivum variety	AUSTRALIA (WA)	In-house collection	1989
ROBLIN	Yes	Yes	Admixed	T. aestivum variety	CANADA	In-house collection	1986
ROELFS F2007	Yes	Yes	1	T. aestivum variety	MEXICO (CIMMYT)	In-house collection	2007
ROSELLA	Yes	Yes	3	T. aestivum variety	AUSTRALIA (NSW)	In-house collection	1985
ROWAN	Yes	Yes	1	T. aestivum variety	AUSTRALIA (QLD)	In-house collection	1993
S975-A4-A1	Yes	Yes	>5% missing values	T. aestivum variety	ZIMBABWE	INRA Spring Wheat Collection	1963
SERI M82	Yes	Yes	1	T. aestivum variety	MEXICO (CIMMYT)	In-house collection	1982
SHORTIM	Yes	Yes	Admixed	T. aestivum variety	AUSTRALIA (NSW)	In-house collection	1977
SIETE CERROS	Yes	Yes	1	T. aestivum variety	MEXICO (CIMMYT)	In-house collection
SILVERSTAR	Yes	Yes	3	T. aestivum variety	AUSTRALIA (VIC)	In-house collection	1996
SIRAZAIAIBARIGI 2	Yes	Yes	2	T. aestivum	JAPAN	INRA Spring Wheat Collection
SKOROSPELKA	No	Yes	>5% missing values	T. aestivum variety	RUSSIA	In-house collection	2006
SOKOLL	Yes	Yes	1	T. aestivum variety	MEXICO (CIMMYT)	CIMMYT	2002
SONGLEN	Yes	Yes	Admixed	T. aestivum variety	AUSTRALIA (NSW)	In-house collection	1975
SONORA 64	Yes	Yes	2	T. aestivum variety	MEXICO (CIMMYT)	In-house collection	1964
SPEAR	Yes	Yes	4	T. aestivum variety	AUSTRALIA (SA)	In-house collection	1983
SPICA	Yes	Yes	>5% missing values	T. aestivum variety	AUSTRALIA (QLD)	In-house collection	1952
SUJATA	Yes	Yes	2	T. aestivum variety	INDIA	In-house collection	1965
SUN 325B	Yes	Yes	3	T. aestivum	AUSTRALIA	In-house collection
SUNBRI	Yes	Yes	3	T. aestivum variety	AUSTRALIA (NSW)	In-house collection	1990
SUNCO	Yes	Yes	3	T. aestivum variety	AUSTRALIA (NSW)	In-house collection	1986
SUNECA	Yes	Yes	Admixed	T. aestivum variety	AUSTRALIA (NSW)	In-house collection	1982
SUNSTAR	Yes	Yes	3	T. aestivum variety	AUSTRALIA (NSW)	In-house collection	1983
SUNSTATE	Yes	Yes	1	T. aestivum variety	AUSTRALIA (NSW)	In-house collection	1993
SUNVALE	Yes	Yes	3	T. aestivum variety	AUSTRALIA (NSW)	In-house collection	1994
SUNVEX	Yes	Yes	3	T. aestivum variety	AUSTRALIA (NSW)	In-house collection	2008
SYNTHETIC W7984	Yes	Yes	Admixed	T. aestivum	MEXICO (CIMMYT)	In-house collection
TACUPETO 2001	Yes	Yes	1	T. aestivum variety	MEXICO (CIMMYT)	In-house collection	2002
TAFERSTAT	Yes	Yes	Admixed	T. aestivum variety	ALGERIA	INRA Spring Wheat Collection
TAM 107	Yes	Yes	Admixed	T. aestivum variety	UNITED STATES (Texas)	In-house collection	1984
TAMMARIN ROCK	Yes	Yes	Admixed	T. aestivum variety	AUSTRALIA (WA)	In-house collection	2005
TAMMIN	Yes	Yes	>5% missing values	T. aestivum variety	AUSTRALIA (WA)	In-house collection	1994
TATIARA	Yes	Yes	>5% missing values	T. aestivum variety	AUSTRALIA (SA)	In-house collection	1988
TENNANT	Yes	Yes	4	T. aestivum variety	AUSTRALIA	In-house collection	1998
TEPOCA 89	Yes	Yes	>5% missing values	T. aestivum variety	MEXICO (CIMMYT)	In-house collection	1989
THORI 212-VAR 8/1	Yes	Yes	2	T. aestivum variety	PAKISTAN	INRA Spring Wheat Collection	1934
TINCURRIN	Yes	Yes	4	T. aestivum variety	AUSTRALIA (WA)	In-house collection	1978
TRAMI PUY DE DOME	No	Yes	4	T. aestivum variety	FRANCE	INRA Spring Wheat Collection
TRIDENT	Yes	Yes	4	T. aestivum variety	AUSTRALIA (SA)	In-house collection	1993
U-MAN-SYAO-MAI	No	Yes	>5% missing values	T. aestivum variety	CHINA	INRA Spring Wheat Collection	1958
ULLA	No	Yes	4	T. aestivum variety	FINLAND	In-house collection	1975
VASCO	Yes	Yes	3	T. aestivum variety	AUSTRALIA (QLD)	In-house collection	1985
VENTURA	Yes	Yes	1	T. aestivum variety	AUSTRALIA (VIC)	In-house collection	2004
VERANOPOLIS	Yes	Yes	Admixed	T. aestivum variety	BRAZIL	In-house collection	1950
VIGOUR_18	Yes	Yes	Admixed	synthetic hexaploid	AUSTRALIA	In-house collection
VOLCANI	Yes	Yes	>5% missing values	T. aestivum variety	ISRAEL	In-house collection
VOROBEY	Yes	Yes	1	T. aestivum variety	MEXICO (CIMMYT)	In-house collection	2002
VULCAN	Yes	Yes	3	T. aestivum variety	AUSTRALIA (NSW)	In-house collection	1985
W 100	Yes	Yes	Admixed	T. aestivum landrace	PAKISTAN	In-house collection
W 195	Yes	Yes	2	T. aestivum landrace	INDIA	In-house collection
W 21A	Yes	Yes	2	T. aestivum landrace	PAKISTAN	In-house collection
W 21B	Yes	Yes	>5% missing values	T. aestivum landrace	PAKISTAN	In-house collection
W 3589	Yes	Yes	4	T. aestivum variety	AUSTRALIA (NSW)	In-house collection	1965
W 48A	Yes	Yes	>5% missing values	T. aestivum landrace	PAKISTAN	In-house collection
W 48B	Yes	Yes	2	T. aestivum landrace	PAKISTAN	In-house collection
W 61	Yes	Yes	>5% missing values	T. aestivum landrace	PAKISTAN	In-house collection
W 93	Yes	Yes	2	T. aestivum landrace	PAKISTAN	In-house collection
W 96	Yes	Yes	2	T. aestivum landrace	PAKISTAN	In-house collection
W 98	Yes	Yes	1	synthetic hexaploid	PAKISTAN	In-house collection
WAAGAN	Yes	Yes	3	T. aestivum variety	AUSTRALIA (VIC)	In-house collection	2009
WARATAH	Yes	Yes	4	T. aestivum variety	AUSTRALIA (NSW)	In-house collection	1921
WARDS PROLIFIC	Yes	Yes	4	T. aestivum variety	AUSTRALIA (VIC)	In-house collection	1890
WARIGAL	Yes	Yes	4	T. aestivum variety	AUSTRALIA (SA)	In-house collection	1978
WAWHT 2750	No	Yes	Admixed	T. aestivum breeding line	AUSTRALIA (WA)	In-house collection
WESTONIA	Yes	Yes	1	T. aestivum variety	AUSTRALIA (WA)	In-house collection	1997
WHISTLER	Yes	Yes	>5% missing values	T. aestivum variety	AUSTRALIA (NSW)	In-house collection	1998
WILGOYNE	Yes	Yes	3	T. aestivum variety	AUSTRALIA (WA)/CIMMYT	In-house collection	1988
WW 1842	Yes	Yes	Admixed	T. aestivum breeding line	AUSTRALIA (NSW)	In-house collection
WW 2449	Yes	Yes	3	T. aestivum breeding line	AUSTRALIA (NSW)	In-house collection
WW 80	Yes	Yes	Admixed	T. aestivum breeding line	AUSTRALIA (NSW)	In-house collection
WYALKATCHEM	Yes	Yes	Admixed	T. aestivum variety	AUSTRALIA (WA)	In-house collection	2001
WYLAH	Yes	Yes	3	T. aestivum variety	AUSTRALIA (NSW)	In-house collection	1999
WYUNA	Yes	Yes	>5% missing values	T. aestivum variety	AUSTRALIA (VIC)	In-house collection	1984
YECORA 70	Yes	Yes	1	T. aestivum variety	CHILE	In-house collection	1970
YENDA	Yes	Yes	>5% missing values	T. aestivum variety	AUSTRALIA	In-house collection	2006
YITPI	Yes	Yes	4	T. aestivum variety	AUSTRALIA	In-house collection	2000
YOUNG	Yes	Yes	3	T. aestivum variety	AUSTRALIA (VIC)	In-house collection	2005
ZEBU	Yes	Yes	1	T. aestivum variety	AUSTRALIA (SA)	In-house collection	2008
ZILVE	No	Yes	2	T. aestivum variety	TURKEY	INRA Spring Wheat Collection
ZIPPY	Yes	Yes	Admixed	T. aestivum variety	AUSTRALIA	In-house collection	2009
