# Supplementary material for: Genome-wide association mapping of grain yield in a diverse collection of spring wheat (Triticum aestivum L.) evaluated in southern Australia
Source: PLoS One. 2019 Feb 4;14(2):e0211730. doi: 10.1371/journal.pone.0211730 (PMC6361508; doi:10.1371/journal.pone.0211730)
Supplement: S2 Table — (XLSX) [file pone.0211730.s008.xlsx]

## Sheet: Sheet1
S2 Table. KASPTM marker assisted selection markers.
Marker	Gene	Evidence	SNP	Allele specific primer 1	Allele specific primer 2	Common primer	Allele groups detected
wMAS000001	Rht-B1	causal	C/T	CCCATGGCCATCTCSAGCTG	CCCATGGCCATCTCSAGCTA	TCGGGTACAAGGTGCGGGCG	Rht-B1a vs Rht-B1b
wMAS000002	Rht-D1	causal	G/T	CATGGCCATCTCGAGCTRCTC	CATGGCCATCTCGAGCTRCTA	CGGGTACAAGGTGCGCGCC	Rht-D1a vs Rht-D1b
wMAS000024	Ppd-D1	causal	deletion (T) / wildtype (C)	CAAGGAAGTATGAGCAGCGGTT	AAGAGGAAACATGTTGGGGTCC	GCCTCCCACTACACTGGGC	Ciano67 type (2089-bp promoter deletion) vs wild type
wMAS000026	Ppd-D1	causal	wildtype (G)/ deletion (C)	CGAGCAGCTCCCGACG	GGGCGAGCAGCTCCAAC	GGTCTCCAATCAAGGCGGT	Norstar type (5-bp deletion in exon 7) vs wild type
wMAS000027	Ppd-B1	causal	insertion (A)/ wildtype (T)	GACGTTATGAACGCTTGGCA	CCGTTTTCGCGGCCTT	GGGTTCGTCGGGAGCTGT	Chinese Spring truncated copy assay (retrotransposon exon 7) vs wild type
wMAS000029	Ppd-A1	causal	insertion (A)/ wildtype (C)	CATTAGTTTCTTTTGGTTTCTGGCA	CAATCAGATCAGCAGCTCGAAC	CCTGAAGTCAGAGATATGCAGCAAC	Cappelle-Desprez type deletion (303-bp exon5-intron5-exon6) vs wild type
wMAS000030	Ppd-A1	causal	wildtype (C)/ deletion (G)	CCAGTATCTTTAGATGCACCATGC	GCCGGCGGCTAAAAGG	CTATACAATGCTAAAGTCGCACAT	GS-100 type deletion (promoter region) vs wild type
wMAS000031	Ppd-A1	causal	wildtype/ deletion	GGGGACCAAATACCGCTCG	CGTTTGGTGGTGGACGGG	GAAACAGAGGGGTGGTTTGAAAT	GS-105 type deletion (promoter region) vs wild type
wMAS000033	Vrn-A1	association	A/G	AGAGTTTTCCAAAAAGATAGATCAATGTAAAT	GAGTTTTCCAAAAAGATAGATCAATGTAAAC	GTTAGTAGTGATGGTCCAATAATGCCAAA	Vrn-A1a vs other Vrn-A1 alleles
wMAS000034	Vrn-A1	causal	C/T	CAACTCCTTGAGATTCAAAGATTCAAG	GCAACTCCTTGAGATTCAAAGATTCAAA	CATCCTGCATCTGCAGGCATCTC	Exon 4 SNP for long/short vernalization requirement: Jagger vs wild type
wMAS000035	Vrn-A1	causal	C/A	GTTTTGGCCTGGCCATCCTCC	GTTTTGGCCTGGCCATCCTCA	TATCAGGTGGTTGGGTGAGGACGT	Vrn-A1b Marquis allele (promoter deletion) vs other Vrn-A1 alleles
wMAS000039	Vrn-D1	causal	G/C	ATCATTCGAATTGCTAGCTCCGG	ATCATTCGAATTGCTAGCTCCGC	GCCTGAACGCCTAGCCTGTGTA	Vrn-D1a allele vs other Vrn-D1 alleles
