# Supplementary material for: Genome-wide association mapping of grain yield in a diverse collection of spring wheat (Triticum aestivum L.) evaluated in southern Australia
Source: PLoS One. 2019 Feb 4;14(2):e0211730. doi: 10.1371/journal.pone.0211730 (PMC6361508; doi:10.1371/journal.pone.0211730)
Supplement: S3 Table — (XLSX) [file pone.0211730.s009.xlsx]

## Sheet: Sheet1
S3 Table. KASPTM markers developed to target SNP on TaGW2-6B.
Marker	SNP Position (Qin et al. 2014)	SNP (Qin et al. 2014)	Allele specific primer 1	Allele specific primer 2	Reverse primer
TaGW2_6B_2879	-2879	G/A	TCACCGGTAGACCGCCTGTC	ATCACCGGTAGACCGCCTGTT	ACGGACTCCAAATGGCACGAAACTT
TaGW2_6B_2841	-2841	C/T	ATTCTCGGAATGGACCGAGATTTG	CATTCTCGGAATGGACCGAGATTTA	CGGTGATGTAGCAAGGCCGCTT
TaGW2_6B_2345	-2345	A/G	TACCGGTCTTGTACCGCTCGA	CCGGTCTTGTACCGCTCGG	CTCTGCCTGGACACCTTACTGTAA
TaGW2_6B_2136	-2136	C/T	CTACTTGACACTCCTCTTGTATGCATG	TACTTGACACTCCTCTTGTATGCATA	TCACCCATAAAGCTCTGACAATACCTAT
TaGW2_6B_1823	-1823	G/A	TGCTCATCCCCTTGATGCACCACTCTA	ATCCCCTTGATGCACCACTCTG	TAGACAAACACTCTAGGAAGTATCGCTAA
TaGW2_6B_1709	-1709	A/C	ATGTTGGTGTCATTTGTAAAGCCCC	AAATGTTGGTGTCATTTGTAAAGCCCA	ATGAAGGCTTGTCAAAACGTGGGGT
TaGW2_6B_1395	-1395	C/A	GGACATGGAAGCGGAAGGTAG	CGGACATGGAAGCGGAAGGTAT	TCCCCGAGCACCCGCATGTTT
TaGW2_6B_989	-989	C/T	CTCGGCAGTGGCCACTATCAGC	TCGGCAGTGGCCACTATCAGT	GATCTGCATGGATCCCTTCGCCTT
TaGW2_6B_929	-929	G/A	GTGTTCCGGTCTGCCGCAGT	TGTTCCGGTCTGCCGCAGC	GCAGATCGTGAGCAACCGTCCAT
TaGW2_6B_721	-721	G/A	TGAGATCCCGTGCAGTAGCTCG	TGAGATCCCGTGCAGTAGCTCA	CCTGGCGTGAGCTAGGGTTTGTT
TaGW2_6B_83	-83	C/T	ATCGCGTACGCGTGCGTATAC	CATCGCGTACGCGTGCGTATAT	GCGCCGCCTCACTGTAGATACAT
