# Supplementary material for: Genome-wide association mapping of grain yield in a diverse collection of spring wheat (Triticum aestivum L.) evaluated in southern Australia
Source: PLoS One. 2019 Feb 4;14(2):e0211730. doi: 10.1371/journal.pone.0211730 (PMC6361508; doi:10.1371/journal.pone.0211730)
Supplement: S4 Table — (XLSX) [file pone.0211730.s010.xlsx]

## Sheet: Sheet1
S4 Table. Correlation among phenotyping traits in field trials of the wheat diversity panel.
Trait	Plant height	Zadoks 1	Zadoks 2	Zadoks 3	Biomass	Number of spikes	Spike length	Yield	Harvest Index	TGW
2014
Plant height	1	0.151387	-0.0256074	0.0967065	0.0725368	-0.011467	0.0807012	-0.164173	-0.218184	0.122157
Zadoks 1	0.151387	1	0.544393	0.418008	0.114037	-0.0834746	0.0244512	0.171505	0.1242	0.139278
Zadoks 2	-0.0256074	0.544393	1	0.681665	0.253583	-0.0844874	0.0163495	0.517528	0.371262	0.196924
Zadoks 3	0.0967065	0.418008	0.681665	1	0.204539	-0.0690458	0.037843	0.424996	0.33249	0.158636
Biomass	0.0725368	0.114037	0.253583	0.204539	1	0.550175	0.155687	0.398722	-0.256458	0.153789
Number of spike	-0.011467	-0.0834746	-0.0844874	-0.0690458	0.550175	1	-0.309839	0.127694	-0.251842	-0.338704
Spike length	0.0807012	0.0244512	0.0163495	0.037843	0.155687	-0.309839	1	0.01697	-0.070994	0.306414
Yield	-0.164173	0.171505	0.517528	0.424996	0.398722	0.127694	0.01697	1	0.755569	0.148682
Harvest Index	-0.218184	0.1242	0.371262	0.33249	-0.256458	-0.251842	-0.070994	0.755569	1	0.0669856
TGW	0.122157	0.139278	0.196924	0.158636	0.153789	-0.338704	0.306414	0.148682	0.0669856	1
2015
Plant height	1	0.223057	0.0416606	0.187434	-0.0184938	-0.0213801	NA	-0.240637	-0.261077	0.245735
Zadoks 1	0.223057	1	0.47034	0.414586	0.209188	0.0803713	NA	0.299792	0.238459	-0.118774
Zadoks 2	0.0416606	0.47034	1	0.608682	0.356096	0.202677	NA	0.643443	0.574362	-0.457229
Zadoks 3	0.187434	0.414586	0.608682	1	0.249716	0.178772	NA	0.479397	0.441677	-0.294431
Biomass	-0.0184938	0.209188	0.356096	0.249716	1	0.547125	NA	0.536679	0.102473	-0.108125
Number of spike	-0.0213801	0.0803713	0.202677	0.178772	0.547125	1	NA	0.259409	0.0117653	-0.355143
Yield	-0.240637	0.299792	0.643443	0.479397	0.536679	0.259409	NA	1	0.874732	-0.344879
Harvest Index	-0.261077	0.238459	0.574362	0.441677	0.102473	0.0117653	NA	0.874732	1	-0.331389
TGW	0.245735	-0.118774	-0.457229	-0.294431	-0.108125	-0.355143	NA	-0.344879	-0.331389	1
NA: not available
