# Supplementary material for: Genome-wide association mapping of grain yield in a diverse collection of spring wheat (Triticum aestivum L.) evaluated in southern Australia
Source: PLoS One. 2019 Feb 4;14(2):e0211730. doi: 10.1371/journal.pone.0211730 (PMC6361508; doi:10.1371/journal.pone.0211730)
Supplement: S5 Table — * Position based on BLAST results. (XLSX) [file pone.0211730.s011.xlsx]

## Sheet: Sheet1
Trait	MTA	Chromosome	Marker	Position (cM)	p-value		R2 (%)
					QTCAT	GAPIT		QTCAT cluster
2014
Zadoks 1	QMat1.aww-2D	2D	wMAS000024	na		0.024	5.43
Zadoks 2	QMat2.aww-2D	2D	wMAS000024	na	<0.001	<0.001	5.72	1
Zadoks3	QMat3.aww-2A.1	2A	Tdurum_contig10785_2433	26.97		0.047	2.91
Zadoks 3	QMat3.aww-2A.2	2A	Kukri_rep_c90581_382	106.3	0.043			2
Zadoks3	QMat3.aww-4B	4B	CAP12_c1416_177	75.65		0.047	2.9
Zadoks3	QMat3.aww-4B	4B	wsnp_CAP11_rep_c8663_3738968	76.34		0.046	2.9
Zadoks3	QMat3.aww-5B	5B	Excalibur_c72450_483	182.15		0.046	3.02
Zadoks 3	QMat3.aww-6A	6A	BobWhite_c5782_825	65.98	0.0336343			1
Plant height	QPh.aww-4D	4D	wMAS000002	na	0.0487876	<0.001	8.94	1
Plant height	QPh.aww-6A	6A	BS00023627_51	62.53	0.0219486			2
Plant height	QPh.aww-6A	6A	wsnp_JD_c2180_3000498	62.95	0.0219486			2
Spike length	QSl.aww-4D	4D	BS00064002_51	94.22	<0.001	0.072	4.31	1
Spike length	QSl.aww-4D	4D	BS00023112_51	94.22	<0.001	0.072	4.3	1
Spike length	QSl.aww-4D	4D	D_GDEEGVY01C7BQU_446	94.22	<0.001	0.072	4.24	1
Spike length	QSl.aww-4D	4D	BS00106571_51	94.22	<0.001	0.072	4.23	1
Spike number	QSn.aww-4B	4B	RAC875_c39226_372	71.29	<0.001			1
Spike number	QSn.aww-4B	4B	RAC875_rep_c73988_307	71.29	<0.001			1
Spike number	QSn.aww-4B	4B	wsnp_CAP11_c575_392117	71.29	<0.001			1
Spike number	QSn.aww-4B	4B	wsnp_Ex_c13849_21698240	71.29	<0.001			1
Spike number	QSn.aww-4B	4B	Excalibur_c27948_1073	71.29	<0.001			1
Harvest index	QHi.aww-2D	2D	wMAS000024	na	0.0119893			1
Yield	QYld.aww-2D	2D	wMAS000024	na	0.001066	0.043	3.63	1
Yield	QYld.aww-6B.1	6B	Excalibur_c23296_820	76.07	0.00188772			2
Yield	QYld.aww-6B.1	6B	GENE-4566_348	76.07	0.00188772			2
Yield	QYld.aww-6B.1	6B	Kukri_rep_c68504_1403	76.07	0.00188772			2
Yield	QYld.aww-6B.1	6B*	BobWhite_c30500_527	na	0.002			2
2015
Zadoks 1	QMat1.aww-2D	2D	wMAS000024	na	<0.001	<0.001	6.43	1
Zadoks 2	QMat2.aww-2D	2D	wMAS000024	na	<0.001	<0.001	3.78	1
Zadoks 3	QMat3.aww-2D	2D	wMAS000024	na	0.00145662	0.11	2.65	1
Zadoks 3	QMat3.aww-3B	3B	TA005793-0515	67.78	0.01851			2
Zadoks 3	QMat3.aww-7B	7B	BS00111144_51	52.18		0.044	3.19
Plant height	QPh.aww-4A	4A	BS00059503_51	108.72		0.042	3.64
Plant height	QPh.aww-4D	4D	wMAS000002	na	<0.001	<0.001	8.94	1
Plant biomass	QPb.aww-4A	4A	Kukri_c74409_199	40.27	0.0437696			1
Plant biomass	QPb.aww-5D	5D	BS00023151_51	207.33	0.0437696			1
Plant biomass	QPb.aww-5D	5D	BS00021727_51	207.33	0.0437696			1
TGW	QTgw.aww-4B	4B	RFL_Contig5365_79	62.56	0.0293187			1
TGW	QTgw.aww-4B	4B	Ex_c68301_332	62.92	0.0293187			1
TGW	QTgw.aww-4B	4B	RAC875_c5662_1664	62.92	0.0293187			1
Harvest index	QHi.aww-3B	3B	wsnp_JD_c6974_8084752	74.22	0.0355742			2
Harvest index	QHi.aww-3B	3B	RAC875_c48556_278	74.22	0.0355742			2
Harvest index	QHi.aww-6B	6B	BobWhite_c27364_124	116.55	0.0246411			3
Harvest index	QHi.aww-6B	6B	BobWhite_c27364_296	116.55	0.0246411			3
Harvest index	QHi.aww-Un	Un	wsnp_Ex_c6129_10723211	na	<0.001			1
Yield	QYld.aww-2D	2D	wMAS000024	na	0.00361747	0.044	1.86	2
Yield	QYld.aww-4B	4B	IAAV971	57.49		0.017	2.2
Yield	QYld.aww-4B	4B	wsnp_Ku_c28756_38667953	55.96		0.023	2.01
Yield	QYld.aww-5A	5A	Excalibur_c27558_298	137.98		0.017	2.3
Yield	QYld.aww-5A	5A	BS00065714_51	137.98		0.017	2.21
Yield	QYld.aww-5A	5A	BS00066652_51	137.98		0.023	2.09
Yield	QYld.aww-5A	5A	BS00023152_51	137.98		0.023	2.02
Yield	QYld.aww-6B.2	6B	Kukri_c3292_670	76.2	0.0293709			3
Yield	QYld.aww-6B.2	6B	RFL_Contig1105_976	76.2	0.0293709			3
Yield	QYld.aww-6B.2	6B	wsnp_CV776265A_Ta_2_1	76.2	0.0293709			3
Yield	QYld.aww-6B.2	6B*	RFL_Contig1105_1309	na	0.029			3
Yield	QYld.aww-Un	Un	wsnp_Ex_c6129_10723211	na	<0.001			1
