# Supplementary material for: Genome-wide association mapping of grain yield in a diverse collection of spring wheat (Triticum aestivum L.) evaluated in southern Australia
Source: PLoS One. 2019 Feb 4;14(2):e0211730. doi: 10.1371/journal.pone.0211730 (PMC6361508; doi:10.1371/journal.pone.0211730)
Supplement: S6 Table — (XLSX) [file pone.0211730.s012.xlsx]

## Sheet: <=E-40
S6 Table - BLAST results of significant markers against the CS IWGSC RefSeq v1.0.
Query id	MTA	Subject id	% identity	alignment length	mismatches	gaps	Subject strand	q. start	q. end	s. start	s. end	e-value	bit score	CIP (%)	CALP (%)
wsnp_JD_c6974_8084752	QHi.aww-3B	chr3B	99.5025	201	1	0	1	1	201	610177684	610177884	1e-107	396	99.5025	100
wsnp_JD_c6974_8084752	QHi.aww-3B	chr3D	96.0199	201	8	0	1	1	201	460250979	460251179	2e-90	340	96.0199	100
wsnp_JD_c6974_8084752	QHi.aww-3B	chr3A	95.5224	201	9	0	1	1	201	602240370	602240570	4e-88	332	95.5224	100
RAC875_c48556_278	QHi.aww-3B	chr3B	99.0099	101	1	0	1	1	101	610177734	610177834	6e-48	198	99.0099	100
BobWhite_c27364_124	QHi.aww-6B	chr6A	99.0099	101	1	0	1	1	101	613988387	613988487	6e-48	198	99.0099	100
BobWhite_c27364_124	QHi.aww-6B	chr6B	99.0099	101	1	0	1	1	101	713971271	713971371	6e-48	198	99.0099	100
BobWhite_c27364_296	QHi.aww-6B	chr6A	98.9474	95	1	0	1	1	95	613988559	613988653	2e-44	186	98.9474	94.0594
BobWhite_c27364_296	QHi.aww-6B	chr6B	98.9011	91	1	0	1	1	91	713971443	713971533	6e-42	178	98.9011	90.099
wsnp_Ex_c6129_10723211	QHi.aww-Un	chr3B	99.1597	119	1	0	1	83	201	630160131	630160249	2e-58	233	99.1597	59.204
wsnp_Ex_c6129_10723211	QHi.aww-Un	chr4B	97.479	119	3	0	-1	83	201	241185386	241185504	1e-53	217	97.479	59.204
Kukri_c74409_199	QPb.aww-4A	chr4D	99.0099	101	1	0	1	1	101	428729427	428729527	6e-48	198	99.0099	100
Kukri_c74409_199	QPb.aww-4A	chr4B	99.0099	101	1	0	-1	1	101	526724480	526724580	6e-48	198	99.0099	100
Kukri_c74409_199	QPb.aww-4A	chr4A	98.0198	101	2	0	-1	1	101	37773790	37773890	1e-45	190	98.0198	100
BS00023151_51	QPb.aww-5D	chr4A	99.0099	101	1	0	1	1	101	606586697	606586797	6e-48	198	99.0099	100
BS00021727_51	QPb.aww-5D	chr4A	99.0099	101	1	0	-1	1	101	606733152	606733252	6e-48	198	99.0099	100
BS00021727_51	QPb.aww-5D	chr4A	99.0099	101	1	0	-1	1	101	606794043	606794143	6e-48	198	99.0099	200
BS00059503_51	QPh.aww-4A	chr4A	99.0099	101	1	0	-1	1	101	639041793	639041893	6e-48	198	99.0099	100
BS00059503_51	QPh.aww-4A	chr4A	99.0099	101	1	0	-1	1	101	639043670	639043770	6e-48	198	99.0099	200
wsnp_JD_c2180_3000498	QPh.aww-6A	chr6A	99.2701	137	1	0	-1	1	137	48564121	48564257	3e-69	268	99.2701	68.1592
wsnp_JD_c2180_3000498	QPh.aww-6A	chr6D	97.8102	137	3	0	-1	1	137	36885508	36885644	2e-64	253	97.8102	68.1592
BS00023627_51	QPh.aww-6A	chr6A	99.0099	101	1	0	1	1	101	48551283	48551383	3e-48	198	99.0099	100
D_GDEEGVY01C7BQU_446	QSl.aww-4D	chr4D	99.3865	163	1	0	-1	1	163	455746486	455746648	1e-84	320	99.3865	100
D_GDEEGVY01C7BQU_446	QSl.aww-4D	chr4A	96.8553	159	5	0	1	4	162	11810823	11810981	1e-72	281	96.8553	97.546
D_GDEEGVY01C7BQU_446	QSl.aww-4D	chr4B	96.2963	162	6	0	-1	1	162	569631084	569631245	4e-72	279	96.2963	99.3865
BS00064002_51	QSl.aww-4D	chr4D	99.0099	101	1	0	-1	1	101	455758780	455758880	6e-48	198	99.0099	100
BS00023112_51	QSl.aww-4D	chr4D	99.0099	101	1	0	-1	1	101	455763978	455764078	6e-48	198	99.0099	100
wsnp_Ex_c13849_21698240	QSn.aww-4B	chr4B	99.4975	199	1	0	-1	3	201	560010258	560010456	1e-106	392	99.4975	99.005
wsnp_CAP11_c575_392117	QSn.aww-4B	chr4B	98.7013	154	2	0	1	3	156	560010359	560010512	6e-79	301	98.7013	97.4684
wsnp_Ex_c13849_21698240	QSn.aww-4B	chr4D	94.2708	192	8	3	-1	2	190	447636306	447636497	9e-74	284	94.2708	95.5224
wsnp_CAP11_c575_392117	QSn.aww-4B	chr4D	92.8571	154	11	0	1	3	156	447636399	447636552	4e-57	229	92.8571	97.4684
wsnp_Ex_c13849_21698240	QSn.aww-4B	chr4A	90	190	16	3	1	3	190	19626081	19626269	2e-50	207	90	94.5274
RAC875_rep_c73988_307	QSn.aww-4B	chr4B	99.0099	101	1	0	1	1	101	560010308	560010408	6e-48	198	99.0099	100
Excalibur_c27948_1073	QSn.aww-4B	chr4B	99.0099	101	1	0	1	1	101	561513426	561513526	6e-48	198	99.0099	100
RAC875_c39226_372	QSn.aww-4B	chr4B	98.0198	101	2	0	-1	1	101	560014823	560014923	4e-47	195	98.0198	100
Ex_c68301_332	QTgw.aww-4B	chrUn	99.0099	101	1	0	1	1	101	52991121	52991221	6e-48	198	99.0099	100
RAC875_c5662_1664	QTgw.aww-4B	chrUn	99.0099	101	1	0	-1	1	101	52991910	52992010	6e-48	198	99.0099	100
RFL_Contig5365_79	QTgw.aww-4B	chrUn	99.0099	101	1	0	-1	1	101	56132314	56132414	6e-48	198	99.0099	100
Ex_c68301_332	QTgw.aww-4B	chr4D	99.0099	101	1	0	1	1	101	207711231	207711331	6e-48	198	99.0099	100
RAC875_c5662_1664	QTgw.aww-4B	chr4D	99.0099	101	1	0	-1	1	101	207712020	207712120	6e-48	198	99.0099	100
Ex_c68301_332	QTgw.aww-4B	chr4A	99.0099	101	1	0	-1	1	101	286752409	286752509	6e-48	198	99.0099	100
RFL_Contig5365_79	QTgw.aww-4B	chr4A	98.0198	101	2	0	-1	1	101	296905972	296906072	1e-45	190	98.0198	100
RFL_Contig5365_79	QTgw.aww-4B	chr4D	96.0396	101	4	0	-1	1	101	180194138	180194238	9e-41	174	96.0396	100
RAC875_c5662_1664	QTgw.aww-4B	chr4A	96.9072	97	3	0	1	5	101	286751623	286751719	9e-41	174	96.9072	96.0396
IAAV971	QYld.aww-4B	chr4B	99.5025	201	1	0	1	1	201	40752368	40752568	1e-107	396	99.5025	100
IAAV971	QYld.aww-4B	chr4D	99.005	201	2	0	1	1	201	28448337	28448537	1e-105	388	99.005	100
wsnp_Ku_c28756_38667953	QYld.aww-4B	chr4B	97.5124	201	5	0	1	1	201	38025565	38025765	1e-104	385	97.5124	100
IAAV971	QYld.aww-4B	chr4A	96.8912	193	6	0	-1	1	193	575424322	575424514	2e-90	340	96.8912	96.0199
wsnp_Ku_c28756_38667953	QYld.aww-4B	chr4D	94.0594	202	8	4	-1	4	201	5685572	5685773	8e-86	324	94.0594	100.498
wsnp_Ku_c28756_38667953	QYld.aww-4B	chr4D	98.6395	147	2	0	1	55	201	25693034	25693180	1e-73	284	95.9885	173.632
wsnp_Ku_c28756_38667953	QYld.aww-4B	chr4A	91.5	200	14	3	1	5	201	692383120	692383319	7e-72	278	91.5	99.5025
wsnp_Ku_c28756_38667953	QYld.aww-4B	chr4B	89.4737	209	13	9	-1	1	201	9948494	9948701	6e-58	232	93.4146	203.98
Excalibur_c27558_298	QYld.aww-5A	chr5A	99.0099	101	1	0	-1	1	101	690641401	690641501	6e-48	198	99.0099	100
BS00066652_51	QYld.aww-5A	chr5A	99.0099	101	1	0	1	1	101	690960039	690960139	6e-48	198	99.0099	100
BS00065714_51	QYld.aww-5A	chr5A	99.0099	101	1	0	1	1	101	691027828	691027928	6e-48	198	99.0099	100
Kukri_rep_c68504_1403	QYld.aww-6B.1	chr6B	99.0099	101	1	0	-1	1	101	651007756	651007856	6e-48	198	99.0099	100
Excalibur_c23296_820	QYld.aww-6B.1	chr6B	99.0099	101	1	0	1	1	101	652003146	652003246	6e-48	198	99.0099	100
GENE-4566_348	QYld.aww-6B.1	chr6D	98	100	1	1	-1	1	99	431456190	431456289	1e-42	180	98	101.01
GENE-4566_348	QYld.aww-6B.1	chr6B	97.9798	99	1	1	-1	1	98	651411474	651411572	5e-42	178	97.9798	100
Kukri_rep_c68504_1403	QYld.aww-6B.1	chr6D	96.0396	101	4	0	-1	1	101	431311093	431311193	9e-41	174	96.0396	100
BobWhite_c30500_527	QYld.aww-6B.1	chr6D	99.0099	101	1	0	-1	1	101	430402069	430402169	6e-48	198	99.0099	100
BobWhite_c30500_527	QYld.aww-6B.1	chr6D	96	100	4	0	-1	2	101	430321854	430321953	4e-40	172	97.5124	199.01
BobWhite_c30500_527	QYld.aww-6B.1	chr6B	98	100	2	0	-1	2	101	648695521	648695620	6e-45	188	98	99.0099
BobWhite_c30500_527	QYld.aww-6B.1	chr6A	98	100	2	0	-1	2	101	576911517	576911616	6e-45	188	98	99.0099
wsnp_CV776265A_Ta_2_1	QYld.aww-6B.2	chr6B	99.1736	121	1	0	-1	1	121	651010441	651010561	8e-60	237	99.1736	100
RFL_Contig1105_976	QYld.aww-6B.2	chr6B	99.0099	101	1	0	-1	1	101	651418345	651418445	6e-48	198	99.0099	100
RFL_Contig1105_976	QYld.aww-6B.2	chr6D	98.0198	101	2	0	-1	1	101	431463018	431463118	1e-45	190	98.0198	100
RFL_Contig1105_1309	QYld.aww-6B.2	chrUn	99.0099	101	1	0	-1	1	101	74552757	74552857	6e-48	198	99.0099	100
RFL_Contig1105_1309	QYld.aww-6B.2	chr6B	99.0099	101	1	0	-1	1	101	651419032	651419132	6e-48	198	99.0099	100
wsnp_Ex_c6129_10723211	QYld.aww-Un	chr3B	99.1597	119	1	0	1	83	201	630160131	630160249	2e-58	233	99.1597	59.204
wsnp_Ex_c6129_10723211	QYld.aww-Un	chr4B	97.479	119	3	0	-1	83	201	241185386	241185504	1e-53	217	97.479	59.204
wsnp_BF145580A_Ta_2_2	QMat2.aww-2A	chr2A	99.1736	121	1	0	-1	1	121	568403613	568403733	8e-60	237	99.1736	100
Kukri_rep_c90581_382	QMat3.aww-2A.2	chr2B	99.0099	101	1	0	1	1	101	122714166	122714266	6e-48	198	99.0099	100
Kukri_rep_c90581_382	QMat3.aww-2A.2	chr2A	98.0198	101	2	0	1	1	101	79309618	79309718	1e-45	190	98.0198	100
Kukri_rep_c90581_382	QMat3.aww-2A.2	chr2D	97.0297	101	3	0	1	1	101	79051674	79051774	4e-43	182	97.0297	100
wsnp_CAP11_rep_c8663_3738968	QMat3.aww-4B	chr4B	99	200	2	0	-1	2	201	613376549	613376748	1e-106	391	99	99.5025
wsnp_CAP11_rep_c8663_3738968	QMat3.aww-4B	chr4D	93.3333	195	10	3	-1	10	201	483139117	483139311	3e-72	279	93.3333	97.0149
CAP12_c1416_177	QMat3.aww-4B	chr4B	99.0099	101	1	0	-1	1	101	613376583	613376683	6e-48	198	99.0099	100
Excalibur_c72450_483	QMat3.aww-5B	chr7D	98	100	2	0	-1	1	100	409606517	409606616	6e-47	194	98	99.0099
Excalibur_c72450_483	QMat3.aww-5B	chr2B	95.9184	98	4	0	1	3	100	151900965	151901062	7e-41	174	95.9184	97.0297
BobWhite_c5782_825	QMat3.aww-6A	chrUn	99.0099	101	1	0	1	1	101	70193777	70193877	3e-48	198	99.0099	100
BobWhite_c5782_825	QMat3.aww-6A	chr6A	99.0099	101	1	0	-1	1	101	54178794	54178894	3e-48	198	99.0099	100
BobWhite_c5782_825	QMat3.aww-6A	chr6B	97.9381	97	2	0	1	1	97	101732519	101732615	2e-43	182	97.9381	96.0396
BS00111144_51	QMat3.aww-7B	chr7B	99.0099	101	1	0	-1	1	101	33812727	33812827	6e-48	198	99.0099	100
