# Supplementary material for: Genome-wide association mapping of grain yield in a diverse collection of spring wheat (Triticum aestivum L.) evaluated in southern Australia
Source: PLoS One. 2019 Feb 4;14(2):e0211730. doi: 10.1371/journal.pone.0211730 (PMC6361508; doi:10.1371/journal.pone.0211730)
Supplement: S7 Table — Alleles increasing yield are highlighted in blue and alleles decreasing yield are highlighted in yellow. Markers are ordered from left to right based on their position on the CS IWGSC RefSeq v 1.0. (XLSX) [file pone.0211730.s013.xlsx]

## Sheet: 4B_QTL_haplotypes
S7 Table - QYLD.aww-4B haplotypes. Alleles increasing yield are highlighted in blue and alleles decreasing yield are highlighted in yellow. Markers are ordered from left to right based on their position on the CS IWGSC RefSeq v 1.0.
Accession	4B_wsnp_Ku_c28756_38667953	4B_IAAV971	Yield2014	Yield2015	Haplotype	Country of Origin	Rht-B1 Genotype
cid473259sid69	AA	AA	3.09861	3.04601	I	MEXICO (CIMMYT)	Rht-B1b-Semidwarf
cid460356sid168	AA	AA	3.24333	2.51232	I	MEXICO (CIMMYT)	Rht-B1b-Semidwarf
cid460334sid63	AA	AA	3.08682	2.41753	I	MEXICO (CIMMYT)	Rht-B1b-Semidwarf
W 98	AA	AA	3.3027	1.92933	I	PAKISTAN	Rht-B1b-Semidwarf
WYLAH	AA	AA	2.67942	2.80578	I	AUSTRALIA (NSW)	Rht-B1b-Semidwarf
GREBE	AA	AA	2.55306	2.75521	I	AUSTRALIA (NSW)	Rht-B1b-Semidwarf
cid428603sid31	AA	AA	2.67189	2.04121	I	MEXICO (CIMMYT)	Rht-B1b-Semidwarf
FANG 60	AA	AA	2.36692	2.02363	I	THAILAND	Rht-B1b-Semidwarf
cid388444sid89	AA	AA	2.0532	2.41958	I	MEXICO (CIMMYT)	Rht-B1b-Semidwarf
cid460342sid40	AA	AA	1.38296	2.58908	I	MEXICO (CIMMYT)	Rht-B1b-Semidwarf
VOROBEY	AA	AA	3.3881	2.78183	I	MEXICO (CIMMYT)	Rht-B1b-Semidwarf
CUNNINGHAM	AA	AA	3.2317	2.97	I	AUSTRALIA (QLD)	Rht-B1b-Semidwarf
cid399062sid49	AA	AA	3.45073	2.92721	I	MEXICO (CIMMYT)	Rht-B1b-Semidwarf
N67M2	AA	AA	3.16491	2.2012	I	ISRAEL	Rht-B1b-Semidwarf
KING ROCK	AA	AA	3.14896	3.06803	I	AUSTRALIA (WA)	Rht-B1b-Semidwarf
YECORA 70	AA	AA	3.4319	3.60641	I	CHILE	Rht-B1b-Semidwarf
HTWYT-028	AA	AA	1.31332	2.94257	I	MEXICO (CIMMYT)	Rht-B1b-Semidwarf
GRANAROLO	AA	AA	3.18705	2.67904	I	ITALY	Rht-B1b-Semidwarf
cid279826sid63	AA	AA	2.94928	1.76256	I	MEXICO (CIMMYT)	Rht-B1b-Semidwarf
WW 2449	AA	AA	2.43434	2.04387	I	AUSTRALIA (NSW)	Rht-B1b-Semidwarf
ALSEN	AA	AA	2.97631	2.65198	I	UNITED STATES	NA
OPATA 85	AA	AA	2.85333	2.32607	I	MEXICO (CIMMYT)	Rht-B1b-Semidwarf
cid183961sid5	AA	AA	2.50593	1.63436	I	MEXICO (CIMMYT)	Rht-B1b-Semidwarf
cid394062sid22	AA	AA	3.60677	3.06853	I	MEXICO (CIMMYT)	Rht-B1b-Semidwarf
cid72726sid102	AA	AA	2.08619	1.98086	I	MEXICO (CIMMYT)	Rht-B1b-Semidwarf
PEGASO	AA	AA	2.16	2.35285	I	ITALY	Rht-B1b-Semidwarf
cid473259sid70	AA	AA	3.66414	2.79343	I	MEXICO (CIMMYT)	Rht-B1b-Semidwarf
AE.SQUARROSA (213)	AA	AA	1.94907	2.45202	I	MEXICO (CIMMYT)	Rht-B1b-Semidwarf
PASTOR	AA	AA	2.90968	2.3394	I	MEXICO (CIMMYT)	Rht-B1b-Semidwarf
cid428592sid124	AA	AA	2.23771	2.27392	I	MEXICO (CIMMYT)	Rht-B1b-Semidwarf
LW 353	AA	AA	1.08424	0.504061	I	RUSSIA	Rht-B1a-Tall
FUKUHOKOMUGI	AA	AA	2.93624	2.83229	I	JAPAN	Rht-B1b-Semidwarf
cid425852sid48	AA	AA	3.22971	2.75465	I	MEXICO (CIMMYT)	Rht-B1b-Semidwarf
cid425878sid86	AA	AA	2.7857	2.75052	I	MEXICO (CIMMYT)	Rht-B1b-Semidwarf
cid394715sid160	AA	AA	3.1832	2.34793	I	Kenya	Rht-B1b-Semidwarf
BANKS	AA	AA	2.99333	2.6226	I	AUSTRALIA (NSW)	Rht-B1b-Semidwarf
CHAMPTAL	AA	AA	1.41097	2.35613	I	FRANCE	Rht-B1b-Semidwarf
BURRION	AA	AA	2.67743	0.489679	I	MEXICO (CIMMYT)	Rht-B1b-Semidwarf
PELSART	AA	AA	0.883683	2.68894	I	AUSTRALIA (QLD)	Rht-B1a-Tall
GILES	AA	AA	2.57666	3.41498	I	AUSTRALIA (QLD)	Rht-B1b-Semidwarf
LONGREACH CATALINA	AA	AA	3.65014	3.39505	I	AUSTRALIA (VIC)	Rht-B1b-Semidwarf
SUN 325B	AA	AA	3.16504	2.15198	I	AUSTRALIA	Rht-B1b-Semidwarf
SUNBRI	AA	AA	2.28605	2.46904	I	AUSTRALIA (NSW)	Rht-B1b-Semidwarf
SONGLEN	AA	AA	2.44699	2.51237	I	AUSTRALIA (NSW)	Rht-B1b-Semidwarf
LONGREACH CRUSADER	AA	AA	3.74658	3.04587	I	AUSTRALIA	Rht-B1b-Semidwarf
cid69587sid58	AA	AA	2.71613	2.59099	I	MEXICO (CIMMYT)	Rht-B1b-Semidwarf
MEC	AA	AA	2.23663	1.10143	I	NA	Rht-B1b-Semidwarf
HTWYT-012	AA	AA	3.84572	2.59678	I	MEXICO (CIMMYT)	Rht-B1b-Semidwarf
cid399013sid209	AA	AA	3.27198	1.87478	I	MEXICO (CIMMYT)	Rht-B1b-Semidwarf
cid394799sid20	AA	AA	2.96194	2.72753	I	MEXICO (CIMMYT)	Rht-B1b-Semidwarf
ACADEMIE DE PEKIN	AA	AA	2.15267	1.55452	I	CHINA	Rht-B1b-Semidwarf
cid91078sid341	AA	AA	2.90286	2.57913	I	MEXICO (CIMMYT)	NA
AVOCET	AA	AA	2.62914	2.25641	I	AUSTRALIA (NSW)	Rht-B1b-Semidwarf
cid431763sid639	AA	AA	2.95528	2.41445	I	MEXICO (CIMMYT)	Rht-B1b-Semidwarf
cid463491sid196	AA	AA	3.28726	2.68284	I	MEXICO (CIMMYT)	Rht-B1b-Semidwarf
cid472927sid53	AA	AA	2.99011	2.25926	I	MEXICO (CIMMYT)	Rht-B1b-Semidwarf
cid427898sid67	AA	AA	3.16644	2.43913	I	MEXICO (CIMMYT)	Rht-B1b-Semidwarf
NORIN 10	AA	AA	2.64804	2.51151	I	JAPAN	Rht-B1b-Semidwarf
HTWYT-001	AA	AA	2.84182	2.96483	I	MEXICO (CIMMYT)	Rht-B1b-Semidwarf
FORTUNE	AA	AA	NA	NA	I	#N/A	Rht-B1b-Semidwarf
FLINDERS	AA	AA	2.46491	2.39588	I	AUSTRALIA (QLD)	Rht-B1b-Semidwarf
LW 337	AA	AA	1.41686	0.425839	I	ETHIOPIA	Rht-B1b-Semidwarf
LIVINGSTON	AA	AA	2.50167	2.29569	I	AUSTRALIA	Rht-B1b-Semidwarf
KALYANSONA	AA	AA	3.14083	2.45246	I	INDIA	Rht-B1b-Semidwarf
INDIS	AA	AA	2.80031	3.26639	I	SOUTH AFRICA	Rht-B1b-Semidwarf
INIA 66	AA	AA	2.43641	2.89103	I	MEXICO (CIMMYT)	Rht-B1b-Semidwarf
KRICHAUFF	AA	AA	3.1919	2.78193	I	AUSTRALIA (SA)	Rht-B1b-Semidwarf
KULIN	AA	AA	1.88518	3.21547	I	AUSTRALIA (WA)	Rht-B1b-Semidwarf
INIA 19	AA	AA	2.81997	2.15138	I	MEXICO (CIMMYT)	Rht-B1b-Semidwarf
MEXIQUE 9	AA	AA	3.21882	1.01706	I	MEXICO (CIMMYT)	Rht-B1b-Semidwarf
MEXICO 120	AA	AA	2.94711	2.92893	I	MEXICO	Rht-B1b-Semidwarf
MERINDA	AA	AA	2.6715	3.18579	I	AUSTRALIA (NSW)	Rht-B1b-Semidwarf
BOLAC	AA	AA	2.66982	2.69544	I	AUSTRALIA (VIC)	Rht-B1b-Semidwarf
BODALLIN	AA	AA	3.34492	2.70399	I	AUSTRALIA (WA)	Rht-B1b-Semidwarf
ROELFS F2007	AA	AA	3.23247	2.3972	I	MEXICO (CIMMYT)	Rht-B1b-Semidwarf
LANG	AA	AA	3.05586	3.01168	I	AUSTRALIA (QLD)	Rht-B1b-Semidwarf
H 46	AA	AA	3.11554	3.37846	I	AUSTRALIA (WA)	NA
VASCO	AA	AA	2.61405	2.61794	I	AUSTRALIA (QLD)	Rht-B1b-Semidwarf
FRAME	AA	AA	2.77695	2.7177	I	AUSTRALIA (SA)	Rht-B1a-Tall
cid435303sid61	AA	AA	1.99122	1.43168	I	MEXICO (CIMMYT)	Rht-B1b-Semidwarf
cid431798sid387	AA	AA	3.22084	2.95681	I	MEXICO (CIMMYT)	Rht-B1b-Semidwarf
AROONA	AA	AA	2.67644	2.83661	I	AUSTRALIA (SA)	Rht-B1b-Semidwarf
cid257170sid21	AA	AA	3.10858	2.65525	I	MEXICO (CIMMYT)	Rht-B1b-Semidwarf
VOROBEY	AA	AA	3.68948	2.24913	I	MEXICO (CIMMYT)	Rht-B1b-Semidwarf
CURRAWONG	AA	AA	3.26799	2.83812	I	AUSTRALIA (NSW)	Rht-B1b-Semidwarf
cid427887sid0	AA	AA	1.94135	2.61971	I	MEXICO (CIMMYT)	Rht-B1b-Semidwarf
EGA CASTLE ROCK	AA	AA	3.08114	2.86625	I	AUSTRALIA	Rht-B1b-Semidwarf
cid394070sid114	AA	AA	3.23027	2.48447	I	MEXICO (CIMMYT)	Rht-B1b-Semidwarf
TACUPETO 2001	AA	AA	3.06499	2.42821	I	MEXICO (CIMMYT)	Rht-B1b-Semidwarf
WAWHT 2750	AA	AA	NA	3.09796	I	AUSTRALIA (WA)	Rht-B1b-Semidwarf
cid460396sid87	AA	AA	3.361	2.81083	I	MEXICO (CIMMYT)	Rht-B1b-Semidwarf
EGA BONNIE ROCK	AA	AA	3.86773	3.23771	I	AUSTRALIA (WA)	Rht-B1b-Semidwarf
WW 80	AA	AA	2.65086	2.55714	I	AUSTRALIA (NSW)	Rht-B1b-Semidwarf
Avocet	AA	AA	2.59846	2.31786	I	AUSTRALIA (NSW)	Rht-B1b-Semidwarf
CALINGIRI	AA	AA	3.48226	2.71014	I	AUSTRALIA (WA)	Rht-B1b-Semidwarf
ZIPPY	AA	AA	3.27979	3.30923	I	AUSTRALIA	Rht-B1b-Semidwarf
cid473269sid30	AA	AA	3.45904	2.63341	I	MEXICO (CIMMYT)	Rht-B1b-Semidwarf
cid428603sid31	AA	AA	2.75417	2.30037	I	MEXICO (CIMMYT)	Rht-B1b-Semidwarf
cid388384sid40	AA	AA	2.89315	2.87642	I	MEXICO (CIMMYT)	Rht-B1b-Semidwarf
AE.SQUARROSA (309)	AA	AA	2.85734	3.06836	I	MEXICO (CIMMYT)	Rht-B1b-Semidwarf
AE.SQUARROSA (878)	AA	AA	2.1289	1.43377	I	MEXICO (CIMMYT)	Rht-B1b-Semidwarf
HTWYT-030	AA	AA	3.7596	3.16017	I	MEXICO (CIMMYT)	Rht-B1b-Semidwarf
SUNSTAR	AA	AA	2.79669	3.02206	I	AUSTRALIA (NSW)	Rht-B1b-Semidwarf
HTWYT-031	AA	AA	3.30941	2.7588	I	MEXICO (CIMMYT)	Rht-B1b-Semidwarf
cid335446sid92	AA	AA	3.22761	2.33501	I	MEXICO (CIMMYT)	Rht-B1b-Semidwarf
cid325362sid63	AA	AA	3.35361	2.91302	I	MEXICO (CIMMYT)	Rht-B1b-Semidwarf
WW 1842	AA	AA	3.49223	2.76267	I	AUSTRALIA (NSW)	Rht-B1b-Semidwarf
AE.SQUARROSA (460)	AA	AA	NA	1.39822	I	MEXICO (CIMMYT)	Rht-B1b-Semidwarf
SILVERSTAR	AA	AA	3.32359	3.13619	I	AUSTRALIA (VIC)	Rht-B1b-Semidwarf
GBA HUNTER	AA	AA	3.4966	2.75001	I	AUSTRALIA (NSW)	Rht-B1b-Semidwarf
GH'S	AA	AA	2.19467	2.20668	I	MEXICO (CIMMYT)	Rht-B1b-Semidwarf
GENARO F 81	AA	AA	3.42122	2.84741	I	MEXICO (CIMMYT)	Rht-B1b-Semidwarf
BATAVIA	AA	AA	3.17011	2.38138	I	AUSTRALIA (QLD)	Rht-B1b-Semidwarf
AE.SQUARROSA (208)	AA	AA	2.9843	2.66069	I	MEXICO (CIMMYT)	Rht-B1b-Semidwarf
AE.SQUARROSA (327)	AA	AA	3.28053	3.08423	I	MEXICO (CIMMYT)	Rht-B1b-Semidwarf
cid480829sid70	AA	AA	2.06371	2.85584	I	MEXICO (CIMMYT)	Rht-B1b-Semidwarf
PBW 343	AA	AA	3.0912	2.77055	I	INDIA	Rht-B1b-Semidwarf
cid460344sid158	AA	AA	3.55732	2.76198	I	MEXICO (CIMMYT)	Rht-B1b-Semidwarf
BAXTER	AA	AA	3.25543	2.45635	I	AUSTRALIA (QLD)	Rht-B1b-Semidwarf
SUNVEX	AA	AA	2.62682	2.6221	I	AUSTRALIA (NSW)	Rht-B1b-Semidwarf
EGA_BLANCO	AA	AA	3.58686	3.25435	I	#N/A	Rht-B1b-Semidwarf
DERRIMUT	AA	AA	1.68259	3.03381	I	AUSTRALIA (VIC)	Rht-B1b-Semidwarf
HTWYT-008	AA	AA	2.87757	2.5785	I	MEXICO (CIMMYT)	Rht-B1b-Semidwarf
cid473259sid69	AA	AA	2.9917	3.16798	I	MEXICO (CIMMYT)	Rht-B1b-Semidwarf
ERNIE	AA	AA	1.53681	2.1435	I	UNITED STATES	Rht-B1b-Semidwarf
WILGOYNE	AA	AA	2.44004	2.41536	I	AUSTRALIA (WA)/CIMMYT	Rht-B1b-Semidwarf
VENTURA	AA	AA	3.21589	2.83466	I	AUSTRALIA (VIC)	Rht-B1a-Tall
cid428587sid159	AA	AA	2.2748	2.9291	I	MEXICO (CIMMYT)	Rht-B1b-Semidwarf
cid472924sid40	AA	AA	2.95413	2.66545	I	MEXICO (CIMMYT)	Rht-B1b-Semidwarf
SUNVALE	AA	AA	1.41751	2.47179	I	AUSTRALIA (NSW)	Rht-B1b-Semidwarf
CHARA	AA	AA	3.0095	2.59382	I	AUSTRALIA (VIC)	Rht-B1b-Semidwarf
COOK	AA	AA	1.96456	2.66564	I	AUSTRALIA (QLD)	Rht-B1b-Semidwarf
CRANBROOK	AA	AA	3.0751	2.33966	I	AUSTRALIA (WA)	Rht-B1b-Semidwarf
MILLEWA	AA	AA	NA	NA	I	NA	Rht-B1b-Semidwarf
YOUNG	AA	AA	3.31697	2.42929	I	AUSTRALIA (VIC)	Rht-B1b-Semidwarf
GUARDIAN	AA	AA	3.54163	2.94012	I	GREAT BRITAIN	Rht-B1b-Semidwarf
WAAGAN	AA	AA	2.85196	2.37463	I	AUSTRALIA (VIC)	Rht-B1b-Semidwarf
ROSELLA	AA	AA	2.79118	2.89887	I	AUSTRALIA (NSW)	Rht-B1b-Semidwarf
VULCAN	AA	AA	2.75061	3.12007	I	AUSTRALIA (NSW)	Rht-B1b-Semidwarf
cid473243sid61	AA	AA	3.17397	2.00776	I	MEXICO (CIMMYT)	Rht-B1b-Semidwarf
cid473245sid56	AA	AA	3.44632	2.24672	I	MEXICO (CIMMYT)	Rht-B1b-Semidwarf
HTWYT-029	AA	AA	3.33999	3.09571	I	MEXICO (CIMMYT)	Rht-B1b-Semidwarf
CLEARFIELD JNZ	AA	AA	3.47446	2.94886	I	AUSTRALIA (VIC)	Rht-B1b-Semidwarf
HTWYT-011	AA	AA	3.41612	2.62495	I	MEXICO (CIMMYT)	Rht-B1b-Semidwarf
HTWYT-014	AA	AA	2.2368	2.71857	I	MEXICO (CIMMYT)	Rht-B1b-Semidwarf
QT 7475	AA	AA	3.74884	2.86442	I	AUSTRALIA	Rht-B1b-Semidwarf
cid260142sid43	AA	AA	3.71492	2.63699	I	MEXICO (CIMMYT)	Rht-B1b-Semidwarf
cid6831sid90	AA	AA	3.29338	2.0088	I	MEXICO (CIMMYT)	Rht-B1b-Semidwarf
cid388327sid117	AA	AA	1.88216	1.26743	I	MEXICO (CIMMYT)	Rht-B1b-Semidwarf
AE.SQUARROSA (TAUS)	AA	AA	2.76999	2.34646	I	MEXICO (CIMMYT)	Rht-B1a-Tall
cid472923sid71	AA	AA	3.32231	2.19761	I	MEXICO (CIMMYT)	Rht-B1b-Semidwarf
AE.SQUARROSA (221)	AA	AA	3.54281	1.90909	I	MEXICO (CIMMYT)	Rht-B1b-Semidwarf
MATONG	AA	AA	2.88387	2.06166	I	AUSTRALIA (VIC)	Rht-B1b-Semidwarf
BERKUT	AA	AA	3.26651	2.60826	I	MEXICO (CIMMYT)	Rht-B1b-Semidwarf
BABAX	AA	AA	3.52925	2.66016	I	MEXICO (CIMMYT)	Rht-B1b-Semidwarf
WARIGAL	AA	AA	3.15496	2.68245	I	AUSTRALIA (SA)	Rht-B1b-Semidwarf
cid388412sid46	AA	AA	3.25668	2.05865	I	MEXICO (CIMMYT)	Rht-B1b-Semidwarf
AE.SQUARROSA (518)	AA	AA	NA	0.812081	I	MEXICO (CIMMYT)	Rht-B1b-Semidwarf
SOKOLL	AA	AA	2.58016	3.11129	I	MEXICO (CIMMYT)	Rht-B1b-Semidwarf
SIETE CERROS	AA	AA	2.79456	2.39353	I	MEXICO (CIMMYT)	Rht-B1b-Semidwarf
cid473247sid51	AA	AA	2.53105	2.42982	I	MEXICO (CIMMYT)	Rht-B1b-Semidwarf
AE.SQUARROSA (447)	AA	AA	2.85374	2.87333	I	MEXICO (CIMMYT)	Rht-B1b-Semidwarf
cid420707sid98	AA	AA	3.30116	3.27082	I	MEXICO (CIMMYT)	Rht-B1b-Semidwarf
cid8626sid502	AA	AA	3.12322	2.19613	I	MEXICO (CIMMYT)	Rht-B1b-Semidwarf
SUNCO	AA	AA	3.68259	2.59368	I	AUSTRALIA (NSW)	Rht-B1b-Semidwarf
MOLINEUX	AA	AA	2.80446	2.62031	I	AUSTRALIA (SA)	Rht-B1b-Semidwarf
TAM 107	AA	AA	2.35463	2.54864	I	UNITED STATES (Texas)	Rht-B1b-Semidwarf
H 45	AA	AA	3.18824	2.18374	I	AUSTRALIA (NSW)	Rht-B1b-Semidwarf
CASCADES	AA	AA	2.95817	3.25868	I	AUSTRALIA (WA)	NA
cid427658sid33	AA	AA	3.0402	2.74726	I	MEXICO (CIMMYT)	Rht-B1b-Semidwarf
BASS	AA	AA	3.25242	2.61363	I	AUSTRALIA (QLD)	Rht-B1b-Semidwarf
CD 87	AA	AA	2.29373	2.59039	I	AUSTRALIA	Rht-B1b-Semidwarf
CARNAMAH	AA	AA	3.01631	2.89941	I	AUSTRALIA (WA)	Rht-B1b-Semidwarf
cid463508sid200	AA	AA	2.74021	1.36139	I	MEXICO (CIMMYT)	Rht-B1b-Semidwarf
MEERING	AA	AA	2.56262	2.43507	I	AUSTRALIA (VIC)	Rht-B1b-Semidwarf
PEAKE	AA	AA	3.17118	2.80108	I	AUSTRALIA (VIC)	Rht-B1b-Semidwarf
cid7401sid122	AA	AA	2.7392	3.24835	I	MEXICO (CIMMYT)	Rht-B1b-Semidwarf
H 742A	AA	BB	3.16213	3.24741	III	ISRAEL	Rht-B1b-Semidwarf
cid473251sid35	AA	BB	2.31675	1.5256	III	MEXICO (CIMMYT)	Rht-B1b-Semidwarf
PERSIA 11	AA	BB	1.91798	1.67596	III	IRAN	Rht-B1a-Tall
AMC 142	AA	BB	2.04512	1.20527	III	IRAN	NA
LW 342	AA	BB	1.86056	1.15442	III	CHINA	Rht-B1a-Tall
RAC655	BB	BB	3.16568	2.87244	II	AUSTRALIA (SA)	NA
cid94795sid11	BB	BB	2.5265	2.7806	II	MEXICO (CIMMYT)	Rht-B1a-Tall
PUNJAB 5	BB	BB	1.46312	1.17913	II	INDIA	Rht-B1a-Tall
H 1703	BB	BB	1.42816	1.86068	II	AFGHANISTAN	Rht-B1a-Tall
HTWYT-015	BB	BB	2.22213	2.41572	II	MEXICO (CIMMYT)	Rht-B1b-Semidwarf
PUNJAB 18	BB	BB	2.30387	1.09954	II	PAKISTAN	Rht-B1a-Tall
HTWYT-010	BB	BB	2.50225	2.07591	II	MEXICO (CIMMYT)	Rht-B1b-Semidwarf
H 1287	BB	BB	1.90716	0.910475	II	AFGHANISTAN	Rht-B1a-Tall
PERSIA 4	BB	BB	1.7788	1.62033	II	IRAN	Rht-B1a-Tall
PI624933-1	BB	BB	0.848399	0.79307	II	NA	Rht-B1a-Tall
IRAQ 1	BB	BB	1.96669	1.00596	II	IRAQ	Rht-B1a-Tall
H 1328A	BB	BB	NA	0.713108	II	AFGHANISTAN	Rht-B1a-Tall
NP120	BB	BB	1.03595	1.0922	II	INDIA	Rht-B1a-Tall
INDIA-227	BB	BB	1.24056	1.6948	II	PAKISTAN	Rht-B1a-Tall
NORIN10_BREVOR	BB	BB	2.74059	1.91818	II	NA	Rht-B1a-Tall
SYNTHETIC W7984	BB	BB	-0.0426201	0.776492	II	MEXICO (CIMMYT)	Rht-B1b-Semidwarf
H 11	BB	BB	1.71941	1.24759	II	AFGHANISTAN	Rht-B1a-Tall
PI625123-3	BB	BB	1.38143	1.23202	II	NA	Rht-B1a-Tall
H 1550	BB	BB	1.9713	1.01527	II	AFGHANISTAN	Rht-B1a-Tall
H 1399	BB	BB	NA	1.66093	II	NA	Rht-B1a-Tall
PI626580-4	BB	BB	3.11041	3.0931	II	NA	Rht-B1a-Tall
PI625983-1	BB	BB	1.45287	1.18884	II	NA	Rht-B1a-Tall
H 1302	BB	BB	1.70425	0.860513	II	AFGHANISTAN	Rht-B1b-Semidwarf
H 1369	BB	BB	1.49519	1.37505	II	NA	Rht-B1a-Tall
cid460354sid105	BB	BB	2.1188	2.64276	II	MEXICO (CIMMYT)	Rht-B1b-Semidwarf
EXCALIBUR	BB	BB	3.46419	3.36495	II	AUSTRALIA (SA)	Rht-B1a-Tall
7HRWSN108	BB	BB	3.67692	2.65678	II	CIMMYT	Rht-B1a-Tall
KUNJIN	BB	BB	3.89156	3.11609	II	AUSTRALIA	Rht-B1a-Tall
BUNGULLA	BB	BB	2.30785	1.91865	II	AUSTRALIA (WA)	Rht-B1a-Tall
SPEAR	BB	BB	2.90782	3.1105	II	AUSTRALIA (SA)	Rht-B1a-Tall
ELLISON	BB	BB	3.4656	3.00642	II	AUSTRALIA (VIC)	Rht-B1a-Tall
PURPLE STRAW 885	BB	BB	2.30936	0.773155	II	UNITED STATES	Rht-B1a-Tall
FANG	BB	BB	3.71332	2.71395	II	AUSTRALIA (SA)	Rht-B1a-Tall
GUISUISKAYA_SYAO_BAI_MAI	BB	BB	1.87611	1.20272	II	CHINA	Rht-B1a-Tall
PAMUKALE	BB	BB	3.10644	2.17525	II	TURKEY	Rht-B1a-Tall
H 1314	BB	BB	1.11064	0.753486	II	AFGHANISTAN	Rht-B1a-Tall
PROMESSA	BB	BB	2.54996	1.31552	II	NETHERLANDS	Rht-B1a-Tall
Cul 1	BB	BB	NA	1.10232	II	Kazakhstan	Rht-B1a-Tall
INDIA-134	BB	BB	1.46851	1.39411	II	INDIA	Rht-B1a-Tall
QUADRAT	BB	BB	2.57889	1.45349	II	AUSTRALIA (VIC)	Rht-B1a-Tall
GAMENYA	BB	BB	2.87122	2.35894	II	AUSTRALIA (NSW)	Rht-B1a-Tall
BT2281	BB	BB	2.28583	2.71863	II	TUNISIA	Rht-B1a-Tall
PERSIA 29	BB	BB	2.06812	1.13489	II	IRAN	Rht-B1a-Tall
ODESSA EXP STA 19565	BB	BB	3.02521	2.04243	II	ETHIOPIA	Rht-B1a-Tall
PERSIA 17	BB	BB	1.49864	0.688163	II	IRAN	Rht-B1a-Tall
H 1655	BB	BB	1.87546	0.910452	II	AFGHANISTAN	Rht-B1a-Tall
BUCK ATLANTICO	BB	BB	2.25607	1.85173	II	ARGENTINA	Rht-B1a-Tall
cid192646sid0	BB	BB	3.0214	2.83683	II	MEXICO (CIMMYT)	Rht-B1b-Semidwarf
AE.SQUARROSA (1027)	BB	BB	1.46133	0.913352	II	MEXICO (CIMMYT)	Rht-B1a-Tall
MOCHO DE ESPIGA BRANCA	BB	BB	2.256	1.03289	II	PORTUGAL	Rht-B1a-Tall
H 1445	BB	BB	0.869883	0.354454	II	AFGHANISTAN	Rht-B1a-Tall
GALA	BB	BB	2.52643	1.92278	II	AUSTRALIA (QLD)	Rht-B1a-Tall
AMC 142	BB	BB	NA	NA	II	IRAN	NA
PRESTON	BB	BB	2.59494	2.88336	II	AUSTRALIA	Rht-B1a-Tall
LW 369	BB	BB	1.6751	1.68194	II	TURKMENISTAN	NA
LW 368	BB	BB	0.918015	0.668346	II	PALESTINE	Rht-B1a-Tall
SYNTHETIC W7984	BB	BB	0.444517	1.27406	II	MEXICO (CIMMYT)	Rht-B1b-Semidwarf
W 21A	BB	BB	1.78194	0.543688	II	PAKISTAN	Rht-B1a-Tall
H 1632	BB	BB	1.70722	1.42085	II	AFGHANISTAN	NA
VIGOUR_18	BB	BB	0.662932	0.513448	II	AUSTRALIA	Rht-B1a-Tall
AE.SQUARROSA (214)	BB	BB	1.93525	3.00449	II	MEXICO (CIMMYT)	Rht-B1a-Tall
H 339	BB	BB	1.4735	2.56757	II	AFGHANISTAN	Rht-B1a-Tall
H 1647	BB	BB	2.28836	0.908589	II	AFGHANISTAN	Rht-B1a-Tall
H 1644	BB	BB	2.03625	0.869293	II	AFGHANISTAN	Rht-B1a-Tall
OLSEN SIB	BB	BB	NA	2.27469	II	MEXICO	Rht-B1b-Semidwarf
G66257	BB	BB	1.78748	1.49542	II	GREECE	Rht-B1a-Tall
Cul 10	BB	BB	2.05161	1.36755	II	Kazakhstan	Rht-B1a-Tall
CHINESE SPRING	BB	BB	1.20343	0.391777	II	MEXICO (CIMMYT)	Rht-B1a-Tall
H 1305	BB	BB	1.63312	0.680893	II	NA	Rht-B1a-Tall
TRAMI PUY DE DOME	BB	BB	NA	0.716095	II	FRANCE	Rht-B1a-Tall
FESTIGUAY	BB	BB	2.7637	2.22641	II	AUSTRALIA (NSW)	Rht-B1a-Tall
cid460354sid132	BB	BB	2.87017	1.6786	II	MEXICO (CIMMYT)	Rht-B1b-Semidwarf
H 1380	BB	BB	2.932	1.41242	II	AFGHANISTAN	Rht-B1a-Tall
H 1621	BB	BB	2.46631	1.31613	II	AFGHANISTAN	Rht-B1a-Tall
EGA JITARNING	BB	BB	3.59769	2.80274	II	AUSTRALIA (WA)	Rht-B1a-Tall
EGA EAGLEHAWK	BB	BB	2.70762	2.14734	II	AUSTRALIA (VIC)	Rht-B1a-Tall
EGA WEDGETAIL	BB	BB	2.0629	2.53474	II	AUSTRALIA (NSW)	Rht-B1a-Tall
DUNDEE	BB	BB	1.84724	1.52789	II	NA	Rht-B1a-Tall
ENDURE	BB	BB	2.35	2.12077	II	AUSTRALIA (VIC)	Rht-B1a-Tall
AXE	BB	BB	3.55562	2.84001	II	AUSTRALIA (SA)	Rht-B1a-Tall
BENCUBBIN	BB	BB	1.99166	1.63393	II	AUSTRALIA (WA)	Rht-B1a-Tall
GLENWARI	BB	BB	NA	1.54171	II	AUSTRALIA (NSW)	Rht-B1a-Tall
EGA 2248	BB	BB	3.5016	3.57215	II	AUSTRALIA (WA)	Rht-B1a-Tall
GLADIUS	BB	BB	1.80275	3.05054	II	AUSTRALIA (SA)	Rht-B1a-Tall
CADOUX	BB	BB	2.49189	2.36459	II	AUSTRALIA (WA)	Rht-B1a-Tall
SUJATA	BB	BB	1.56073	1.91301	II	INDIA	Rht-B1a-Tall
FREE GALLIPOLI	BB	BB	2.30174	0.985127	II	AUSTRALIA (VIC)	Rht-B1a-Tall
cid473237sid34	BB	BB	3.32935	3.20973	II	MEXICO (CIMMYT)	NA
AE.SQUARROSA (210)	BB	BB	NA	NA	II	NA	Rht-B1b-Semidwarf
AC BARRIE	BB	BB	2.6588	1.14934	II	CANADA	Rht-B1a-Tall
AE.SQUARROSA (1029)	BB	BB	NA	NA	II	NA	Rht-B1b-Semidwarf
cid423295sid45	BB	BB	3.06139	1.77765	II	MEXICO (CIMMYT)	Rht-B1b-Semidwarf
THORI 212-VAR 8/1	BB	BB	1.85912	1.50746	II	PAKISTAN	Rht-B1a-Tall
AE.SQUARROSA (1018)	BB	BB	NA	NA	II	MEXICO (CIMMYT)	Rht-B1a-Tall
BUCKBUCK'S	BB	BB	3.20267	2.56765	II	MEXICO (CIMMYT)	NA
cid472868sid38	BB	BB	2.10458	0.448524	II	MEXICO (CIMMYT)	Rht-B1b-Semidwarf
MACE	BB	BB	3.41688	3.20501	II	AUSTRALIA (SA)	Rht-B1a-Tall
MOROCCO 426	BB	BB	NA	0.769711	II	MEXICO (CIMMYT)	Rht-B1a-Tall
W 48B	BB	BB	2.07964	1.17977	II	PAKISTAN	Rht-B1a-Tall
cid183298sid1	BB	BB	2.24747	1.66625	II	MEXICO (CIMMYT)	Rht-B1a-Tall
PERSIA 111	BB	BB	0.999752	1.85137	II	IRAN	Rht-B1a-Tall
cid183300sid3	BB	BB	2.15337	1.54673	II	MEXICO (CIMMYT)	Rht-B1a-Tall
VERANOPOLIS	BB	BB	1.22637	1.2767	II	BRAZIL	NA
HERON	BB	BB	2.85653	2.03361	II	AUSTRALIA (NSW)	Rht-B1a-Tall
HTWYT-003	BB	BB	2.93542	3.05143	II	MEXICO (CIMMYT)	Rht-B1a-Tall
AE.SQUARROSA (205)	BB	BB	1.86886	2.03348	II	MEXICO (CIMMYT)	Rht-B1a-Tall
HTWYT 013	BB	BB	2.66537	1.3531	II	NA	Rht-B1a-Tall
H 1537	BB	BB	2.13009	2.09313	II	AFGHANISTAN	Rht-B1a-Tall
ESTANZUELA DORADO	BB	BB	2.15774	0.504419	II	URUGUAY	Rht-B1a-Tall
Kuldzhinskaya	BB	BB	1.92236	0.578325	II	CHINA	Rht-B1a-Tall
GUTHA	BB	BB	2.1182	1.91581	II	AUSTRALIA (WA)	Rht-B1a-Tall
CPI 133814	BB	BB	NA	NA	II	NA	Rht-B1a-Tall
KEWELL	BB	BB	2.43657	1.9426	II	AUSTRALIA (VIC)	Rht-B1a-Tall
SUNELG	BB	BB	NA	NA	II	NA	Rht-B1a-Tall
EMU'S	BB	BB	2.65249	2.61811	II	MEXICO (CIMMYT)	Rht-B1a-Tall
PITIC 62	BB	BB	NA	NA	II	NA	Rht-B1a-Tall
HARTOG	BB	BB	2.73623	2.45298	II	AUSTRALIA (QLD)	Rht-B1a-Tall
H 1550	BB	BB	2.00654	1.32099	II	AFGHANISTAN	Rht-B1a-Tall
H 1542	BB	BB	3.5797	1.65368	II	AFGHANISTAN	Rht-B1a-Tall
NABAWA	BB	BB	1.85995	1.14901	II	AUSTRALIA (NSW)	Rht-B1a-Tall
NACHIPUNDO	BB	BB	NA	0.659216	II	NEPAL	Rht-B1b-DWARF:RHT-B1A-WT
NORIN 60	BB	BB	2.48853	1.63603	II	JAPAN	Rht-B1a-Tall
NANKING NO25	BB	BB	1.55634	0.494413	II	CHINA	Rht-B1a-Tall
NORIN 29	BB	BB	NA	NA	II	NA	Rht-B1a-Tall
H 1534	BB	BB	1.0602	0.504591	II	AFGHANISTAN	Rht-B1a-Tall
NORIN 64	BB	BB	2.24614	2.01105	II	JAPAN	Rht-B1a-Tall
H 1531	BB	BB	0.504633	0.787971	II	AFGHANISTAN	Rht-B1a-Tall
H 1494	BB	BB	1.43503	1.28235	II	AFGHANISTAN	Rht-B1a-Tall
H 1440	BB	BB	1.87855	1.39471	II	AFGHANISTAN	Rht-B1a-Tall
HEREWARD	BB	BB	NA	0.86775	II	GREAT BRITAIN	Rht-B1a-Tall
HTWYT-009	BB	BB	3.11504	2.72488	II	MEXICO (CIMMYT)	Rht-B1b-Semidwarf
H 1409	BB	BB	NA	0.661558	II	AFGHANISTAN	Rht-B1a-Tall
FORD	BB	BB	1.62363	1.15517	II	AUSTRALIA (SA)	Rht-B1a-Tall
FLORENCE	BB	BB	2.10039	0.702154	II	AUSTRALIA (NSW)	Rht-B1a-Tall
LW 336	BB	BB	NA	0.936971	II	MOROCCO	Rht-B1a-Tall
LW 335	BB	BB	NA	0.92012	II	TURKEY	Rht-B1a-Tall
LW 334	BB	BB	NA	0.885602	II	TURKEY	NA
LW 333	BB	BB	2.14082	1.48593	II	ARMENIA	Rht-B1a-Tall
MENFLO	BB	BB	2.19423	0.455267	II	CHILE	Rht-B1a-Tall
MENTANA	BB	BB	2.25204	1.5575	II	ITALY	Rht-B1a-Tall
JO3045	BB	BB	NA	0.831137	II	FINLAND	Rht-B1a-Tall
INDIA-323	BB	BB	1.82997	1.86445	II	INDIA	Rht-B1a-Tall
AE.SQUARROSA (358)	BB	BB	1.61078	0.304538	II	MEXICO (CIMMYT)	Rht-B1a-Tall
KITE	BB	BB	3.08087	2.56185	II	AUSTRALIA (NSW)	Rht-B1a-Tall
MEXIQUE 58	BB	BB	2.56187	2.24287	II	MEXICO (CIMMYT)	Rht-B1b-Semidwarf
MENDOS	BB	BB	1.45538	1.85784	II	AUSTRALIA (NSW)	Rht-B1a-Tall
MELCHIOR	BB	BB	1.72312	1.14804	II	NETHERLANDS	Rht-B1a-Tall
MEIRA	BB	BB	NA	0.496721	II	SPAIN	Rht-B1a-Tall
ROBLIN	BB	BB	1.90559	1.75545	II	CANADA	Rht-B1a-Tall
Cul 9	BB	BB	1.17381	1.34884	II	Kazakhstan	Rht-B1a-Tall
RAC875	BB	BB	2.83615	2.91886	II	AUSTRALIA (SA)	Rht-B1a-Tall
Cul 8	BB	BB	NA	1.11659	II	Kazakhstan	Rht-B1a-Tall
MARINGA-RHT1	BB	BB	2.7402	2.50187	II	NA	NA
ODESSA EXP STA 17413	BB	BB	NA	0.699915	II	SYRIA	NA
PERSIA 28	BB	BB	1.74353	0.419704	II	IRAN	Rht-B1a-Tall
cid452470sid102	BB	BB	2.79511	2.41041	II	MEXICO (CIMMYT)	Rht-B1b-Semidwarf
POTAM 70	BB	BB	2.4867	3.16406	II	MEXICO (CIMMYT)	Rht-B1a-Tall
BUCKLEY	BB	BB	3.15958	2.73738	II	AUSTRALIA (SA)	Rht-B1a-Tall
YITPI	BB	BB	1.7842	3.0083	II	AUSTRALIA	Rht-B1a-Tall
PRECOCE DU JAPON	BB	BB	2.24166	1.33963	II	FRANCE	Rht-B1a-Tall
H 1685	BB	BB	1.58311	0.742099	II	AFGHANISTAN	Rht-B1a-Tall
FRONTANA 3671	BB	BB	1.47514	1.69621	II	BRAZIL	Rht-B1a-Tall
H 1681A	BB	BB	2.01893	1.69624	II	AFGHANISTAN	NA
SUNBROOK	BB	BB	NA	NA	II	NA	Rht-B1a-Tall
AUS1490	BB	BB	2.34949	1.87351	II	AUSTRALIA	Rht-B1a-Tall
WARDS PROLIFIC	BB	BB	1.87681	1.95241	II	AUSTRALIA (VIC)	Rht-B1a-Tall
LW 350	BB	BB	NA	0.154815	II	GEORGIA	Rht-B1a-Tall
AC DOMAIN	BB	BB	3.06946	1.0253	II	CANADA	Rht-B1a-Tall
DIAMONDBIRD	BB	BB	2.99094	2.66988	II	AUSTRALIA (NSW)	Rht-B1a-Tall
H 1660	BB	BB	1.55977	1.02503	II	AFGHANISTAN	Rht-B1a-Tall
SERI M82	BB	BB	2.65296	2.71256	II	MEXICO (CIMMYT)	NA
AMC 157	BB	BB	1.90465	1.14784	II	IRAN	Rht-B1a-Tall
PUNJAB 24	BB	BB	2.32264	1.27231	II	INDIA	Rht-B1a-Tall
LW 348	BB	BB	1.25667	0.48388	II	TAJIKISTAN	Rht-B1a-Tall
CIANO 79	BB	BB	3.4378	2.47233	II	MEXICO (CIMMYT)	Rht-B1a-Tall
H 1411	BB	BB	1.38046	0.875858	II	AFGHANISTAN	NA
AE.SQUARROSA (409)	BB	BB	1.35049	1.18349	II	MEXICO (CIMMYT)	Rht-B1a-Tall
H 1601	BB	BB	1.67864	1.73144	II	AFGHANISTAN	Rht-B1a-Tall
H 1288	BB	BB	1.78077	1.19117	II	NA	Rht-B1a-Tall
DIRK	BB	BB	1.6241	2.06353	II	AUSTRALIA (SA)	Rht-B1a-Tall
CLEOPATRA	BB	BB	2.94787	2.60807	II	MEXICO (CIMMYT)	Rht-B1a-Tall
ERADU	BB	BB	3.3598	2.91585	II	AUSTRALIA (WA)	Rht-B1a-Tall
TINCURRIN	BB	BB	2.47755	3.03107	II	AUSTRALIA (WA)	Rht-B1a-Tall
QAL 2000	BB	BB	2.83482	2.93563	II	AUSTRALIA (NSW)	Rht-B1a-Tall
cid7506sid110	BB	BB	2.65526	2.64178	II	ARGENTINA	Rht-B1a-Tall
GAMENYA	BB	BB	2.8991	2.10815	II	AUSTRALIA (NSW)	Rht-B1a-Tall
AE.SQUARROSA (895)	BB	BB	2.46321	1.55124	II	MEXICO (CIMMYT)	Rht-B1a-Tall
cid388408sid65	BB	BB	2.84829	2.22799	II	MEXICO (CIMMYT)	Rht-B1b-Semidwarf
MARS DE SUEDE ROUGE BARBU	BB	BB	0.451486	0.382384	II	FRANCE	Rht-B1a-Tall
HUDSONS EARLY PURPLE STRAW	BB	BB	2.04157	0.744274	II	AUSTRALIA (NSW)	Rht-B1a-Tall
cid8090sid414	BB	BB	2.15269	1.79699	II	MEXICO (CIMMYT)	Rht-B1a-Tall
DOLLARBIRD	BB	BB	2.96225	1.98081	II	AUSTRALIA (NSW)	Rht-B1a-Tall
ROWAN	BB	BB	2.57628	1.45793	II	AUSTRALIA (QLD)	Rht-B1a-Tall
SHORTIM	BB	BB	2.5185	2.39402	II	AUSTRALIA (NSW)	Rht-B1a-Tall
LYALLPUR-73	BB	BB	3.14184	2.21304	II	PAKISTAN	Rht-B1a-Tall
H 1357	BB	BB	NA	0.912305	II	AFGHANISTAN	Rht-B1a-Tall
W 3589	BB	BB	1.37094	0.682541	II	AUSTRALIA (NSW)	Rht-B1a-Tall
DAGGER	BB	BB	2.54786	2.84259	II	AUSTRALIA (SA)	Rht-B1a-Tall
H 1311	BB	BB	2.14257	1.50267	II	NA	Rht-B1a-Tall
AE.SQUARROSA (220)	BB	BB	NA	0.691387	II	MEXICO (CIMMYT)	NA
cid181178sid3	BB	BB	2.49903	1.86601	II	MEXICO (CIMMYT)	Rht-B1a-Tall
BT2277	BB	BB	2.05823	2.51205	II	TUNISIA	Rht-B1a-Tall
AE.SQUARROSA (502)	BB	BB	NA	0.771435	II	MEXICO (CIMMYT)	Rht-B1a-Tall
SIRAZAIAIBARIGI 2	BB	BB	3.03442	0.956903	II	JAPAN	Rht-B1a-Tall
BAHATANE 87	BB	BB	2.13931	0.604037	II	ALGERIA	Rht-B1a-Tall
117/VAR.12-564	BB	BB	1.85481	1.07627	II	PAKISTAN	Rht-B1a-Tall
GP260	BB	BB	2.04223	0.89947	II	CANADA	Rht-B1a-Tall
M45/66	BB	BB	2.30042	1.3991	II	ARGENTINA	Rht-B1a-Tall
IRAQ 40	BB	BB	2.07019	1.66673	II	IRAQ	Rht-B1a-Tall
INDIA-39	BB	BB	1.2498	0.782835	II	INDIA	Rht-B1a-Tall
H 1511	BB	BB	1.59531	1.44736	II	AFGHANISTAN	Rht-B1a-Tall
H 1496	BB	BB	2.93863	2.24799	II	AFGHANISTAN	Rht-B1a-Tall
IRAQ 42	BB	BB	1.59874	1.50127	II	IRAQ	Rht-B1a-Tall
INDIA-108	BB	BB	2.445	0.875566	II	INDIA	Rht-B1a-Tall
H 1673	BB	BB	1.94951	0.781634	II	IRAN	Rht-B1a-Tall
INDIA-120	BB	BB	NA	1.36811	II	INDIA	Rht-B1a-Tall
INDIA-223	BB	BB	NA	0.72999	II	INDIA	Rht-B1a-Tall
SUNSTATE	BB	BB	2.47183	2.03975	II	AUSTRALIA (NSW)	Rht-B1a-Tall
PINNACLE	BB	BB	2.84363	2.46731	II	AUSTRALIA (VIC)	Rht-B1a-Tall
RAVEN	BB	BB	2.38866	2.36832	II	AUSTRALIA (NSW)	Rht-B1a-Tall
SUNECA	BB	BB	2.82548	2.72111	II	AUSTRALIA (NSW)	Rht-B1a-Tall
HARRIER	BB	BB	2.50098	2.38793	II	AUSTRALIA (NSW)	Rht-B1a-Tall
KINGS WHITE	BB	BB	2.29652	1.59952	II	AUSTRALIA (SA)	Rht-B1a-Tall
AE.SQUARROSA (1026)	BB	BB	3.10989	2.11108	II	MEXICO (CIMMYT)	Rht-B1b-Semidwarf
AE.SQUARROSA (314)	BB	BB	NA	0.192514	II	MEXICO (CIMMYT)	Rht-B1b-Semidwarf
KODA	BB	BB	2.4483	1.64534	II	AUSTRALIA (NSW)	Rht-B1a-Tall
LINCOLN	BB	BB	NA	1.98567	II	UNITED STATES	Rht-B1a-Tall
PROVINS	BB	BB	0.747794	0.555217	II	FRANCE	Rht-B1a-Tall
cid183347sid7	BB	BB	2.011	1.48352	II	MEXICO (CIMMYT)	Rht-B1a-Tall
INDIAN-6	BB	BB	1.8916	1.89949	II	INDIA	Rht-B1a-Tall
IRAQ 43	BB	BB	2.1379	1.59508	II	IRAQ	Rht-B1a-Tall
RANEE	BB	BB	2.60414	1.23061	II	AUSTRALIA (VIC)	Rht-B1a-Tall
CORRELL	BB	BB	3.13109	2.8564	II	AUSTRALIA (SA)	Rht-B1a-Tall
ZILVE	BB	BB	NA	0.771812	II	TURKEY	Rht-B1a-Tall
HTWYT-004	BB	BB	3.71458	3.39837	II	MEXICO (CIMMYT)	Rht-B1a-Tall
HALBERD	BB	BB	2.87191	2.24332	II	AUSTRALIA (SA)	Rht-B1a-Tall
PALESTINSKAYA	BB	BB	2.01839	1.10543	II	PALESTINE	Rht-B1a-Tall
PERSIA 7	BB	BB	2.04444	1.84131	II	IRAN	Rht-B1a-Tall
TENNANT	BB	BB	1.88434	1.73239	II	AUSTRALIA	Rht-B1a-Tall
PERSIA 21	BB	BB	0.769588	0.747227	II	IRAN	Rht-B1a-Tall
H 1703	BB	BB	1.88243	1.77122	II	AFGHANISTAN	Rht-B1a-Tall
AE.SQUARROSA (188)	BB	BB	NA	NA	II	MEXICO (CIMMYT)	Rht-B1a-Tall
AJANA	BB	BB	3.58157	3.08821	II	AUSTRALIA (WA)	Rht-B1a-Tall
ULLA	BB	BB	NA	0.537043	II	FINLAND	Rht-B1a-Tall
H 1627	BB	BB	2.39407	0.992178	II	AFGHANISTAN	Rht-B1a-Tall
cid373279sid61	BB	BB	3.15072	2.87923	II	MEXICO (CIMMYT)	Rht-B1a-Tall
EGYPCIO 208	BB	BB	NA	0.865563	II	ARGENTINA	Rht-B1a-Tall
GLUYAS_EARLY	BB	BB	2.45344	2.08957	II	AUSTRALIA	Rht-B1a-Tall
cid279818sid83	BB	BB	3.34478	2.1838	II	MEXICO (CIMMYT)	Rht-B1a-Tall
WYALKATCHEM	BB	BB	3.34661	3.26262	II	AUSTRALIA (WA)	NA
LONGREACH SCOUT	BB	BB	2.48709	3.52749	II	AUSTRALIA (WA)	Rht-B1a-Tall
AE.SQUARROSA (629)	BB	BB	2.75835	2.07306	II	MEXICO (CIMMYT)	Rht-B1a-Tall
CHUAN MAI 18	BB	BB	2.8239	1.73124	II	CHINA	Rht-B1a-Tall
cid20570sid926	BB	BB	3.36196	2.81167	II	MEXICO (CIMMYT)	Rht-B1a-Tall
cid279807sid86	BB	BB	2.61074	2.53558	II	MEXICO (CIMMYT)	Rht-B1a-Tall
AE.SQUARROSA (458)	BB	BB	NA	0.489664	II	MEXICO (CIMMYT)	Rht-B1b-Semidwarf
COMBINATION III	BB	BB	2.0453	1.07916	II	AUSTRALIA (NSW)	Rht-B1a-Tall
cid473248sid51	BB	BB	2.36392	0.43986	II	MEXICO (CIMMYT)	NA
H 1594	BB	BB	1.79571	1.47163	II	AFGHANISTAN	Rht-B1a-Tall
INDIA-231	BB	BB	1.51606	0.278847	II	INDIA	Rht-B1a-Tall
INDIA-322	BB	BB	2.12783	0.925268	II	INDIA	Rht-B1a-Tall
cid385184sid26	BB	BB	3.27365	2.52854	II	MEXICO (CIMMYT)	Rht-B1a-Tall
cid306547sid131	BB	BB	3.31781	2.20692	II	MEXICO (CIMMYT)	Rht-B1b-Semidwarf
COPPADRA	BB	BB	1.06424	0.932916	II	TURKEY	Rht-B1a-Tall
H 1326	BB	BB	1.59128	0.954004	II	NA	Rht-B1a-Tall
CURRAWA	BB	BB	2.53391	0.789538	II	AUSTRALIA (VIC)	Rht-B1a-Tall
WARATAH	BB	BB	2.42436	1.66195	II	AUSTRALIA (NSW)	Rht-B1a-Tall
LW 349	BB	BB	0.891751	0.645667	II	TAJIKISTAN	Rht-B1a-Tall
KUKRI	BB	BB	2.60294	2.4455	II	AUSTRALIA (SA)	Rht-B1a-Tall
cid472918sid54	BB	BB	2.83579	3.21993	II	MEXICO (CIMMYT)	Rht-B1b-Semidwarf
SONORA 64	BB	BB	2.06573	0.722072	II	MEXICO (CIMMYT)	Rht-B1a-Tall
AE.SQUARROSA (658)	BB	BB	1.33182	1.28538	II	MEXICO (CIMMYT)	Rht-B1a-Tall
TRIDENT	BB	BB	3.20665	2.72918	II	AUSTRALIA (SA)	Rht-B1a-Tall
H 1617	BB	BB	1.53241	0.499667	II	AFGHANISTAN	Rht-B1a-Tall
H 1540	BB	BB	2.0422	1.13327	II	AFGHANISTAN	Rht-B1a-Tall
H 1584	BB	BB	1.32278	0.520088	II	AFGHANISTAN	Rht-B1a-Tall
H 1546	BB	BB	2.0042	1.54211	II	AFGHANISTAN	Rht-B1a-Tall
INDIA-325	BB	BB	1.59617	1.2426	II	INDIA	Rht-B1a-Tall
DRYSDALE	BB	BB	2.81108	2.69144	II	AUSTRALIA (VIC)	Rht-B1a-Tall
AUS29529	BB	BB	2.32088	2.15711	II	MEXICO (CIMMYT)	Rht-B1a-Tall
H 1509	BB	BB	2.75731	1.53649	II	AFGHANISTAN	Rht-B1a-Tall
INDIA-107	BB	BB	NA	0.435223	II	INDIA	Rht-B1a-Tall
H 1525	BB	BB	0.542031	1.65049	II	AFGHANISTAN	Rht-B1a-Tall
IRAQ 47	BB	BB	2.44018	1.43175	II	IRAQ	Rht-B1a-Tall
INDIA-106	BB	BB	NA	0.227155	II	INDIA	Rht-B1a-Tall
H 1691	BB	BB	1.97972	0.848291	II	AFGHANISTAN	NA
H 1398	BB	BB	2.10565	1.27011	II	AFGHANISTAN	Rht-B1a-Tall
AE.SQUARROSA (507)	BB	BB	2.99366	0.736432	II	MEXICO (CIMMYT)	Rht-B1a-Tall
H 1527	BB	BB	1.521	1.77718	II	AFGHANISTAN	Rht-B1a-Tall
W 100	BB	BB	2.48188	2.17548	II	PAKISTAN	Rht-B1a-Tall
W 195	BB	BB	1.80389	0.897366	II	INDIA	Rht-B1a-Tall
W 96	BB	BB	2.2481	3.39841	II	PAKISTAN	Rht-B1a-Tall
H 344	BB	BB	NA	0.812702	II	AFGHANISTAN	Rht-B1a-Tall
INDIA-105	BB	BB	2.91179	1.3438	II	INDIA	Rht-B1a-Tall
H 1523	BB	BB	2.16353	1.63451	II	AFGHANISTAN	NA
H 1686B	BB	BB	NA	0.0580253	II	AFGHANISTAN	NA
cid195095sid3	BB	BB	2.3674	1.62772	II	MEXICO (CIMMYT)	Rht-B1a-Tall
MAGENTA	BB	BB	3.25864	3.148	II	AUSTRALIA (WA)	Rht-B1a-Tall
H 1309	BB	BB	NA	1.06972	II	AFGHANISTAN	NA
H 1582	BB	BB	1.92394	1.08524	II	AFGHANISTAN	Rht-B1a-Tall
CPI 133859	BB	BB	NA	NA	II	NA	Rht-B1a-Tall
GATCHER	BB	BB	1.96545	1.98517	II	AUSTRALIA (NSW)	Rht-B1a-Tall
DU TOIT'S	BB	BB	2.34063	1.0327	II	South Africa	Rht-B1a-Tall
H 1329	BB	BB	1.12414	0.666524	II	NA	Rht-B1a-Tall
W 93	BB	BB	1.11829	0.996316	II	PAKISTAN	Rht-B1a-Tall
AE.SQUARROSA (198)	BB	BB	NA	NA	II	NA	Rht-B1a-Tall
AE.SQUARROSA (222)	BB	BB	3.14659	1.55485	II	MEXICO (CIMMYT)	NA
FALCON	BB	BB	NA	1.63067	II	AUSTRALIA (NSW)	Rht-B1a-Tall
6-1-3	BB	BB	NA	1.41552	II	EGYPT	Rht-B1a-Tall
BARHAM	BB	BB	2.54495	2.69569	II	AUSTRALIA (VIC)	Rht-B1a-Tall
G72300	BB	BB	2.13536	1.55231	II	GREECE	Rht-B1a-Tall
GASCOIGNE	BB	BB	3.24292	3.05497	II	AUSTRALIA/SOUTH AFRICA	Rht-B1a-Tall
Gabo	BB	BB	2.92506	2.50562	II	AUSTRALIA (NSW)	NA
KE HAN NO 8	BB	BB	2.15166	1.62148	II	CHINA	Rht-B1a-Tall
TAFERSTAT	BB	BB	1.80493	2.32096	II	ALGERIA	Rht-B1a-Tall
cid82996sid44	BB	BB	3.64725	3.14619	II	MEXICO (CIMMYT)	Rht-B1a-Tall
MADDEN	BB	BB	2.7489	2.32034	II	AUSTRALIA (WA)	Rht-B1a-Tall
FEDERATION	BB	BB	2.85214	1.26809	II	AUSTRALIA (NSW)	Rht-B1a-Tall
KENNEDY	BB	BB	3.40111	2.95739	II	AUSTRALIA (QLD)	Rht-B1a-Tall
WESTONIA	BB	BB	3.65792	3.05725	II	AUSTRALIA (WA)	Rht-B1a-Tall
REEVES	BB	BB	3.22922	2.45778	II	AUSTRALIA (WA)	Rht-B1a-Tall
GHURKA	BB	BB	2.75409	1.4699	II	AUSTRALIA (VIC)	Rht-B1a-Tall
