# Supplementary material for: Genome-wide association mapping of grain yield in a diverse collection of spring wheat (Triticum aestivum L.) evaluated in southern Australia
Source: PLoS One. 2019 Feb 4;14(2):e0211730. doi: 10.1371/journal.pone.0211730 (PMC6361508; doi:10.1371/journal.pone.0211730)
Supplement: S8 Table — (XLSX) [file pone.0211730.s014.xlsx]

## Sheet: Sheet1
S8 Table. High Confidence genes in the QYLD.aww-4B interval based on the IWGSC RefSeq Annotation v1.0.
ID	Position	Description
TraesCS4B01G049700	Chromosome 4B: 38,025,500-38,028,386 reverse strand	26S proteasome non-atpase regulatory subunit, putative
TraesCS4B01G049800	Chromosome 4B: 38,280,792-38,284,453 reverse strand	Receptor protein kinase, putative
TraesCS4B01G049900	Chromosome 4B: 38,624,648-38,626,039 reverse strand	Cytochrome b561 family protein, expressed
TraesCS4B01G050000	Chromosome 4B: 38,752,984-38,753,265 forward strand	Zinc finger MYM-type protein 1
TraesCS4B01G050100	Chromosome 4B: 38,782,296-38,782,613 forward strand	Pyruvate kinase
TraesCS4B01G050200	Chromosome 4B: 38,785,012-38,791,308 forward strand	Histidine kinase
TraesCS4B01G050300	Chromosome 4B: 38,794,751-38,797,114 reverse strand	Pentatricopeptide repeat-containing protein
TraesCS4B01G050400	Chromosome 4B: 39,014,854-39,016,296 forward strand	UDP-glucose 6-dehydrogenase
TraesCS4B01G050500	Chromosome 4B: 39,043,250-39,045,376 forward strand	UV-B-induced protein, chloroplastic
TraesCS4B01G050600	Chromosome 4B: 39,120,453-39,122,024 forward strand	Actin
TraesCS4B01G050700	Chromosome 4B: 39,241,745-39,248,827 forward strand	Ankyrin-repeat containing protein, putative
TraesCS4B01G050800	Chromosome 4B: 39,289,368-39,290,078 forward strand	Zinc finger homeodomain protein
TraesCS4B01G050900	Chromosome 4B: 39,299,941-39,305,191 reverse strand	Cytochrome c oxidase assembly protein ctaG
TraesCS4B01G051000	Chromosome 4B: 39,310,209-39,311,189 reverse strand	Alpha/beta-Hydrolases superfamily protein
TraesCS4B01G051100	Chromosome 4B: 39,735,632-39,735,994 forward strand	Cortical cell-delineating protein
TraesCS4B01G051200	Chromosome 4B: 39,757,308-39,762,474 reverse strand	65-kDa microtubule-associated-like protein
TraesCS4B01G051300	Chromosome 4B: 39,901,609-39,910,354 reverse strand	Dihydroxyacetone kinase family protein
TraesCS4B01G051400	Chromosome 4B: 40,062,605-40,065,223 reverse strand	DNA helicase
TraesCS4B01G051500	Chromosome 4B: 40,074,363-40,078,171 forward strand	Transcription factor Inducer of CBF expression 1
TraesCS4B01G051600	Chromosome 4B: 40,234,246-40,236,605 reverse strand	Alpha/beta-Hydrolases superfamily protein
TraesCS4B01G051700	Chromosome 4B: 40,435,719-40,437,100 reverse strand	5'-3' exonuclease family protein
TraesCS4B01G051800	Chromosome 4B: 40,493,286-40,495,823 forward strand	Transposon protein, putative, CACTA, En/Spm sub-class
TraesCS4B01G051900	Chromosome 4B: 40,746,392-40,753,625 reverse strand	Protein kinase, putative, expressed
