# Supplementary material for: Genome-wide association mapping of grain yield in a diverse collection of spring wheat (Triticum aestivum L.) evaluated in southern Australia
Source: PLoS One. 2019 Feb 4;14(2):e0211730. doi: 10.1371/journal.pone.0211730 (PMC6361508; doi:10.1371/journal.pone.0211730)
Supplement: S10 Table — (XLSX) [file pone.0211730.s016.xlsx]

## Sheet: Sheet1
S10 Table - High Confidence genes in the QYLD.aww-5A interval based on the IWGSC RefSeq Annotation v1.0.
ID	Position	Description
TraesCS5A01G533200	Chromosome 5A: 690,546,928-690,554,048 reverse strand	basic helix-loop-helix (bHLH) DNA-binding superfamily protein
TraesCS5A01G533300	Chromosome 5A: 690,560,985-690,566,674 forward strand	basic helix-loop-helix (bHLH) DNA-binding superfamily protein
TraesCS5A01G533400	Chromosome 5A: 690,641,863-690,642,316 reverse strand	Translation initiation factor IF-2
TraesCS5A01G533500	Chromosome 5A: 690,786,435-690,813,519 forward strand	basic helix-loop-helix (bHLH) DNA-binding superfamily protein
TraesCS5A01G533600	Chromosome 5A: 690,944,542-690,949,673 forward strand	Pentatricopeptide repeat-containing protein
TraesCS5A01G533700	Chromosome 5A: 690,951,260-690,953,286 forward strand	NBS-LRR disease resistance protein
TraesCS5A01G533800	Chromosome 5A: 690,960,598-690,963,351 reverse strand	F-box family protein
TraesCS5A01G533900	Chromosome 5A: 691,027,407-691,034,459 reverse strand	Basic helix loop helix (BHLH) family transcription factor
