# Supplementary material for: Genome-wide association mapping of grain yield in a diverse collection of spring wheat (Triticum aestivum L.) evaluated in southern Australia
Source: PLoS One. 2019 Feb 4;14(2):e0211730. doi: 10.1371/journal.pone.0211730 (PMC6361508; doi:10.1371/journal.pone.0211730)
Supplement: S11 Table — Alleles increasing yield are highlighted in blue and alleles decreasing yield are highlighted in yellow. Markers are ordered from left to right based on their position on the CS IWGSC RefSeq v 1.0. (XLSX) [file pone.0211730.s017.xlsx]

## Sheet: 6B_haplotypes
S11 Table. QYLD.aww-6B haplotypes. Alleles increasing yield are highlighted in blue and alleles decreasing yield are highlighted in yellow. Markers are ordered from left to right based on their position on the CS IWGSC RefSeq v 1.0.
Name	Kukri_rep_c68504_1403	wsnp_CV776265A_Ta_2_1	RFL_Contig1105_976	Kukri_c3292_670	Excalibur_c23296_820	GENE-4566_348	Yield 2014	Yield 2015	Haplotypes	Country of Origin
RAC655	AA	AA	BB	BB	AA	BB	3.16568	2.87244	I	AUSTRALIA (SA)
cid94795sid11	AA	AA	BB	BB	AA	BB	2.5265	2.7806	I	MEXICO (CIMMYT)
cid473259sid69	AA	AA	BB	BB	AA	BB	3.09861	3.04601	I	MEXICO (CIMMYT)
cid460356sid168	AA	AA	BB	BB	AA	BB	3.24333	2.51232	I	MEXICO (CIMMYT)
cid460334sid63	AA	AA	BB	BB	AA	BB	3.08682	2.41753	I	MEXICO (CIMMYT)
HTWYT-015	AA	AA	BB	BB	AA	BB	2.22213	2.41572	I	MEXICO (CIMMYT)
W 98	AA	AA	BB	BB	AA	BB	3.3027	1.92933	I	PAKISTAN
HTWYT-010	AA	AA	BB	BB	AA	BB	2.50225	2.07591	I	MEXICO (CIMMYT)
GREBE	AA	AA	BB	BB	AA	BB	2.55306	2.75521	I	AUSTRALIA (NSW)
cid394087sid30	AA	AA	BB	BB	AA	BB	2.86061	2.35299	I	MEXICO (CIMMYT)
cid428603sid31	AA	AA	BB	BB	AA	BB	2.67189	2.04121	I	MEXICO (CIMMYT)
FANG 60	AA	AA	BB	BB	AA	BB	2.36692	2.02363	I	THAILAND
cid388444sid89	AA	AA	BB	BB	AA	BB	2.0532	2.41958	I	MEXICO (CIMMYT)
PI626580-4	AA	AA	BB	BB	AA	BB	3.11041	3.0931	I	NA
cid460354sid105	AA	AA	BB	BB	AA	BB	2.1188	2.64276	I	MEXICO (CIMMYT)
EXCALIBUR	AA	AA	BB	BB	AA	BB	3.46419	3.36495	I	AUSTRALIA (SA)
LARK	AA	AA	BB	BB	AA	BB	2.59179	2.35806	I	AUSTRALIA (NSW)
VOROBEY	AA	AA	BB	BB	AA	BB	3.3881	2.78183	I	MEXICO (CIMMYT)
7HRWSN108	AA	AA	BB	BB	AA	BB	3.67692	2.65678	I	CIMMYT
KUNJIN	AA	AA	BB	BB	AA	BB	3.89156	3.11609	I	AUSTRALIA
CUNNINGHAM	AA	AA	BB	BB	AA	BB	3.2317	2.97	I	AUSTRALIA (QLD)
BUNGULLA	AA	AA	BB	BB	AA	BB	2.30785	1.91865	I	AUSTRALIA (WA)
cid399062sid49	AA	AA	BB	BB	AA	BB	3.45073	2.92721	I	MEXICO (CIMMYT)
N67M2	AA	AA	BB	BB	AA	BB	3.16491	2.2012	I	ISRAEL
KING ROCK	AA	AA	BB	BB	AA	BB	3.14896	3.06803	I	AUSTRALIA (WA)
SPEAR	AA	AA	BB	BB	AA	BB	2.90782	3.1105	I	AUSTRALIA (SA)
PURPLE STRAW 885	AA	AA	BB	BB	AA	BB	2.30936	0.773155	I	UNITED STATES
FANG	AA	AA	BB	BB	AA	BB	3.71332	2.71395	I	AUSTRALIA (SA)
YECORA 70	AA	AA	BB	BB	AA	BB	3.4319	3.60641	I	CHILE
HTWYT-028	AA	AA	BB	BB	AA	BB	1.31332	2.94257	I	MEXICO (CIMMYT)
JANZ	AA	AA	BB	BB	AA	BB	1.74493	3.08169	I	AUSTRALIA (QLD)
PROMESSA	AA	AA	BB	BB	AA	BB	2.54996	1.31552	I	NETHERLANDS
GRANAROLO	AA	AA	BB	BB	AA	BB	3.18705	2.67904	I	ITALY
cid279826sid63	AA	AA	BB	BB	AA	BB	2.94928	1.76256	I	MEXICO (CIMMYT)
WW 2449	AA	AA	BB	BB	AA	BB	2.43434	2.04387	I	AUSTRALIA (NSW)
ALSEN	AA	AA	BB	BB	AA	BB	2.97631	2.65198	I	UNITED STATES
OPATA 85	AA	AA	BB	BB	AA	BB	2.85333	2.32607	I	MEXICO (CIMMYT)
QUADRAT	AA	AA	BB	BB	AA	BB	2.57889	1.45349	I	AUSTRALIA (VIC)
cid394062sid22	AA	AA	BB	BB	AA	BB	3.60677	3.06853	I	MEXICO (CIMMYT)
Gamenya	AA	AA	BB	BB	AA	BB	2.87122	2.35894	I	AUSTRALIA (NSW)
PEGASO	AA	AA	BB	BB	AA	BB	2.16	2.35285	I	ITALY
BT2281	AA	AA	BB	BB	AA	BB	2.28583	2.71863	I	TUNISIA
ODESSA EXP STA 19565	AA	AA	BB	BB	AA	BB	3.02521	2.04243	I	ETHIOPIA
cid473259sid70	AA	AA	BB	BB	AA	BB	3.66414	2.79343	I	MEXICO (CIMMYT)
cid192646sid0	AA	AA	BB	BB	AA	BB	3.0214	2.83683	I	MEXICO (CIMMYT)
PRESTON	AA	AA	BB	BB	AA	BB	2.59494	2.88336	I	AUSTRALIA
6HRWSN98	AA	AA	BB	BB	AA	BB	3.30203	3.22235	I	MEXICO (CIMMYT)
PASTOR	AA	AA	BB	BB	AA	BB	2.90968	2.3394	I	MEXICO (CIMMYT)
cid428592sid124	AA	AA	BB	BB	AA	BB	2.23771	2.27392	I	MEXICO (CIMMYT)
LW 353	AA	AA	BB	BB	AA	BB	1.08424	0.504061	I	RUSSIA
VIGOUR_18	AA	AA	BB	BB	AA	BB	0.662932	0.513448	I	AUSTRALIA
AE.SQUARROSA (214)	AA	AA	BB	BB	AA	BB	1.93525	3.00449	I	MEXICO (CIMMYT)
H 1644	AA	AA	BB	BB	AA	BB	2.03625	0.869293	I	AFGHANISTAN
OLSEN SIB	AA	AA	BB	BB	AA	BB	NA	2.27469	I	MEXICO
G66257	AA	AA	BB	BB	AA	BB	1.78748	1.49542	I	GREECE
cid425852sid48	AA	AA	BB	BB	AA	BB	3.22971	2.75465	I	MEXICO (CIMMYT)
cid425878sid86	AA	AA	BB	BB	AA	BB	2.7857	2.75052	I	MEXICO (CIMMYT)
TRAMI PUY DE DOME	AA	AA	BB	BB	AA	BB	NA	0.716095	I	FRANCE
cid460354sid132	AA	AA	BB	BB	AA	BB	2.87017	1.6786	I	MEXICO (CIMMYT)
cid394715sid160	AA	AA	BB	BB	AA	BB	3.1832	2.34793	I	Kenya
EGA JITARNING	AA	AA	BB	BB	AA	BB	3.59769	2.80274	I	AUSTRALIA (WA)
EGA WEDGETAIL	AA	AA	BB	BB	AA	BB	2.0629	2.53474	I	AUSTRALIA (NSW)
DUNDEE	AA	AA	BB	BB	AA	BB	1.84724	1.52789	I	NA
ENDURE	AA	AA	BB	BB	AA	BB	2.35	2.12077	I	AUSTRALIA (VIC)
BANKS	AA	AA	BB	BB	AA	BB	2.99333	2.6226	I	AUSTRALIA (NSW)
AXE	AA	AA	BB	BB	AA	BB	3.55562	2.84001	I	AUSTRALIA (SA)
CHAMPTAL	AA	AA	BB	BB	AA	BB	1.41097	2.35613	I	FRANCE
BURRION	AA	AA	BB	BB	AA	BB	2.67743	0.489679	I	MEXICO (CIMMYT)
BENCUBBIN	AA	AA	BB	BB	AA	BB	1.99166	1.63393	I	AUSTRALIA (WA)
GLENWARI	AA	AA	BB	BB	AA	BB	NA	1.54171	I	AUSTRALIA (NSW)
PELSART	AA	AA	BB	BB	AA	BB	0.883683	2.68894	I	AUSTRALIA (QLD)
EGA 2248	AA	AA	BB	BB	AA	BB	3.5016	3.57215	I	AUSTRALIA (WA)
GILES	AA	AA	BB	BB	AA	BB	2.57666	3.41498	I	AUSTRALIA (QLD)
GLADIUS	AA	AA	BB	BB	AA	BB	1.80275	3.05054	I	AUSTRALIA (SA)
CADOUX	AA	AA	BB	BB	AA	BB	2.49189	2.36459	I	AUSTRALIA (WA)
LONGREACH CATALINA	AA	AA	BB	BB	AA	BB	3.65014	3.39505	I	AUSTRALIA (VIC)
SUN 325B	AA	AA	BB	BB	AA	BB	3.16504	2.15198	I	AUSTRALIA
SUNBRI	AA	AA	BB	BB	AA	BB	2.28605	2.46904	I	AUSTRALIA (NSW)
SONGLEN	AA	AA	BB	BB	AA	BB	2.44699	2.51237	I	AUSTRALIA (NSW)
LONGREACH CRUSADER	AA	AA	BB	BB	AA	BB	3.74658	3.04587	I	AUSTRALIA
cid473237sid34	AA	AA	BB	BB	AA	BB	3.32935	3.20973	I	MEXICO (CIMMYT)
AE.SQUARROSA (210)	AA	AA	BB	BB	AA	BB	NA	NA	I	NA
AC BARRIE	AA	AA	BB	BB	AA	BB	2.6588	1.14934	I	CANADA
cid423295sid45	AA	AA	BB	BB	AA	BB	3.06139	1.77765	I	MEXICO (CIMMYT)
BUCKBUCK'S	AA	AA	BB	BB	AA	BB	3.20267	2.56765	I	MEXICO (CIMMYT)
cid472868sid38	AA	AA	BB	BB	AA	BB	2.10458	0.448524	I	MEXICO (CIMMYT)
cid69587sid58	AA	AA	BB	BB	AA	BB	2.71613	2.59099	I	MEXICO (CIMMYT)
MEC	AA	AA	BB	BB	AA	BB	2.23663	1.10143	I	NA
MACE	AA	AA	BB	BB	AA	BB	3.41688	3.20501	I	AUSTRALIA (SA)
HERON	AA	AA	BB	BB	AA	BB	2.85653	2.03361	I	AUSTRALIA (NSW)
HTWYT-003	AA	AA	BB	BB	AA	BB	2.93542	3.05143	I	MEXICO (CIMMYT)
HTWYT-012	AA	AA	BB	BB	AA	BB	3.84572	2.59678	I	MEXICO (CIMMYT)
HTWYT 013	AA	AA	BB	BB	AA	BB	2.66537	1.3531	I	NA
cid399013sid209	AA	AA	BB	BB	AA	BB	3.27198	1.87478	I	MEXICO (CIMMYT)
cid394799sid20	AA	AA	BB	BB	AA	BB	2.96194	2.72753	I	MEXICO (CIMMYT)
cid91078sid341	AA	AA	BB	BB	AA	BB	2.90286	2.57913	I	MEXICO (CIMMYT)
GUTHA	AA	AA	BB	BB	AA	BB	2.1182	1.91581	I	AUSTRALIA (WA)
KEWELL	AA	AA	BB	BB	AA	BB	2.43657	1.9426	I	AUSTRALIA (VIC)
EMU'S	AA	AA	BB	BB	AA	BB	2.65249	2.61811	I	MEXICO (CIMMYT)
cid431763sid639	AA	AA	BB	BB	AA	BB	2.95528	2.41445	I	MEXICO (CIMMYT)
cid463491sid196	AA	AA	BB	BB	AA	BB	3.28726	2.68284	I	MEXICO (CIMMYT)
cid472927sid53	AA	AA	BB	BB	AA	BB	2.99011	2.25926	I	MEXICO (CIMMYT)
HARTOG	AA	AA	BB	BB	AA	BB	2.73623	2.45298	I	AUSTRALIA (QLD)
cid427898sid67	AA	AA	BB	BB	AA	BB	3.16644	2.43913	I	MEXICO (CIMMYT)
NABAWA	AA	AA	BB	BB	AA	BB	1.85995	1.14901	I	AUSTRALIA (NSW)
HEREWARD	AA	AA	BB	BB	AA	BB	NA	0.86775	I	GREAT BRITAIN
HTWYT-001	AA	AA	BB	BB	AA	BB	2.84182	2.96483	I	MEXICO (CIMMYT)
HTWYT-009	AA	AA	BB	BB	AA	BB	3.11504	2.72488	I	MEXICO (CIMMYT)
H 1409	AA	AA	BB	BB	AA	BB	NA	0.661558	I	AFGHANISTAN
FORD	AA	AA	BB	BB	AA	BB	1.62363	1.15517	I	AUSTRALIA (SA)
FLORENCE	AA	AA	BB	BB	AA	BB	2.10039	0.702154	I	AUSTRALIA (NSW)
LIVINGSTON	AA	AA	BB	BB	AA	BB	2.50167	2.29569	I	AUSTRALIA
MENFLO	AA	AA	BB	BB	AA	BB	2.19423	0.455267	I	CHILE
MENTANA	AA	AA	BB	BB	AA	BB	2.25204	1.5575	I	ITALY
KALYANSONA	AA	AA	BB	BB	AA	BB	3.14083	2.45246	I	INDIA
JO3045	AA	AA	BB	BB	AA	BB	NA	0.831137	I	FINLAND
INDIS	AA	AA	BB	BB	AA	BB	2.80031	3.26639	I	SOUTH AFRICA
INIA 66	AA	AA	BB	BB	AA	BB	2.43641	2.89103	I	MEXICO (CIMMYT)
KRICHAUFF	AA	AA	BB	BB	AA	BB	3.1919	2.78193	I	AUSTRALIA (SA)
KULIN	AA	AA	BB	BB	AA	BB	1.88518	3.21547	I	AUSTRALIA (WA)
INIA 19	AA	AA	BB	BB	AA	BB	2.81997	2.15138	I	MEXICO (CIMMYT)
MEXIQUE 9	AA	AA	BB	BB	AA	BB	3.21882	1.01706	I	MEXICO (CIMMYT)
MEXICO 120	AA	AA	BB	BB	AA	BB	2.94711	2.92893	I	MEXICO
MERINDA	AA	AA	BB	BB	AA	BB	2.6715	3.18579	I	AUSTRALIA (NSW)
MENDOS	AA	AA	BB	BB	AA	BB	1.45538	1.85784	I	AUSTRALIA (NSW)
MELCHIOR	AA	AA	BB	BB	AA	BB	1.72312	1.14804	I	NETHERLANDS
ROBLIN	AA	AA	BB	BB	AA	BB	1.90559	1.75545	I	CANADA
BOLAC	AA	AA	BB	BB	AA	BB	2.66982	2.69544	I	AUSTRALIA (VIC)
BODALLIN	AA	AA	BB	BB	AA	BB	3.34492	2.70399	I	AUSTRALIA (WA)
ROELFS F2007	AA	AA	BB	BB	AA	BB	3.23247	2.3972	I	MEXICO (CIMMYT)
LANG	AA	AA	BB	BB	AA	BB	3.05586	3.01168	I	AUSTRALIA (QLD)
RAC875	AA	AA	BB	BB	AA	BB	2.83615	2.91886	I	AUSTRALIA (SA)
H 46	AA	AA	BB	BB	AA	BB	3.11554	3.37846	I	AUSTRALIA (WA)
VASCO	AA	AA	BB	BB	AA	BB	2.61405	2.61794	I	AUSTRALIA (QLD)
cid452470sid102	AA	AA	BB	BB	AA	BB	2.79511	2.41041	I	MEXICO (CIMMYT)
POTAM 70	AA	AA	BB	BB	AA	BB	2.4867	3.16406	I	MEXICO (CIMMYT)
FRAME	AA	AA	BB	BB	AA	BB	2.77695	2.7177	I	AUSTRALIA (SA)
cid435303sid61	AA	AA	BB	BB	AA	BB	1.99122	1.43168	I	MEXICO (CIMMYT)
BUCKLEY	AA	AA	BB	BB	AA	BB	3.15958	2.73738	I	AUSTRALIA (SA)
cid431798sid387	AA	AA	BB	BB	AA	BB	3.22084	2.95681	I	MEXICO (CIMMYT)
YITPI	AA	AA	BB	BB	AA	BB	1.7842	3.0083	I	AUSTRALIA
AROONA	AA	AA	BB	BB	AA	BB	2.67644	2.83661	I	AUSTRALIA (SA)
FRONTANA 3671	AA	AA	BB	BB	AA	BB	1.47514	1.69621	I	BRAZIL
cid257170sid21	AA	AA	BB	BB	AA	BB	3.10858	2.65525	I	MEXICO (CIMMYT)
VOROBEY	AA	AA	BB	BB	AA	BB	3.68948	2.24913	I	MEXICO (CIMMYT)
AUS1490	AA	AA	BB	BB	AA	BB	2.34949	1.87351	I	AUSTRALIA
AC DOMAIN	AA	AA	BB	BB	AA	BB	3.06946	1.0253	I	CANADA
DIAMONDBIRD	AA	AA	BB	BB	AA	BB	2.99094	2.66988	I	AUSTRALIA (NSW)
SERI M82	AA	AA	BB	BB	AA	BB	2.65296	2.71256	I	MEXICO (CIMMYT)
EGA CASTLE ROCK	AA	AA	BB	BB	AA	BB	3.08114	2.86625	I	AUSTRALIA
cid394070sid114	AA	AA	BB	BB	AA	BB	3.23027	2.48447	I	MEXICO (CIMMYT)
CIANO 79	AA	AA	BB	BB	AA	BB	3.4378	2.47233	I	MEXICO (CIMMYT)
TACUPETO 2001	AA	AA	BB	BB	AA	BB	3.06499	2.42821	I	MEXICO (CIMMYT)
WAWHT 2750	AA	AA	BB	BB	AA	BB	NA	3.09796	I	AUSTRALIA (WA)
cid460396sid87	AA	AA	BB	BB	AA	BB	3.361	2.81083	I	MEXICO (CIMMYT)
EGA BONNIE ROCK	AA	AA	BB	BB	AA	BB	3.86773	3.23771	I	AUSTRALIA (WA)
WW 80	AA	AA	BB	BB	AA	BB	2.65086	2.55714	I	AUSTRALIA (NSW)
DIRK	AA	AA	BB	BB	AA	BB	1.6241	2.06353	I	AUSTRALIA (SA)
CLEOPATRA	AA	AA	BB	BB	AA	BB	2.94787	2.60807	I	MEXICO (CIMMYT)
ERADU	AA	AA	BB	BB	AA	BB	3.3598	2.91585	I	AUSTRALIA (WA)
ZEBU	AA	AA	BB	BB	AA	BB	3.21045	2.34258	I	AUSTRALIA (SA)
CALINGIRI	AA	AA	BB	BB	AA	BB	3.48226	2.71014	I	AUSTRALIA (WA)
TINCURRIN	AA	AA	BB	BB	AA	BB	2.47755	3.03107	I	AUSTRALIA (WA)
QAL 2000	AA	AA	BB	BB	AA	BB	2.83482	2.93563	I	AUSTRALIA (NSW)
ZIPPY	AA	AA	BB	BB	AA	BB	3.27979	3.30923	I	AUSTRALIA
cid7506sid110	AA	AA	BB	BB	AA	BB	2.65526	2.64178	I	ARGENTINA
Gamenya	AA	AA	BB	BB	AA	BB	2.8991	2.10815	I	AUSTRALIA (NSW)
AE.SQUARROSA (895)	AA	AA	BB	BB	AA	BB	2.46321	1.55124	I	MEXICO (CIMMYT)
cid388408sid65	AA	AA	BB	BB	AA	BB	2.84829	2.22799	I	MEXICO (CIMMYT)
HUDSONS EARLY PURPLE STRAW	AA	AA	BB	BB	AA	BB	2.04157	0.744274	I	AUSTRALIA (NSW)
cid473269sid30	AA	AA	BB	BB	AA	BB	3.45904	2.63341	I	MEXICO (CIMMYT)
DOLLARBIRD	AA	AA	BB	BB	AA	BB	2.96225	1.98081	I	AUSTRALIA (NSW)
cid428603sid31	AA	AA	BB	BB	AA	BB	2.75417	2.30037	I	MEXICO (CIMMYT)
ROWAN	AA	AA	BB	BB	AA	BB	2.57628	1.45793	I	AUSTRALIA (QLD)
cid388384sid40	AA	AA	BB	BB	AA	BB	2.89315	2.87642	I	MEXICO (CIMMYT)
AE.SQUARROSA (878)	AA	AA	BB	BB	AA	BB	2.1289	1.43377	I	MEXICO (CIMMYT)
HTWYT-030	AA	AA	BB	BB	AA	BB	3.7596	3.16017	I	MEXICO (CIMMYT)
SUNSTAR	AA	AA	BB	BB	AA	BB	2.79669	3.02206	I	AUSTRALIA (NSW)
LYALLPUR-73	AA	AA	BB	BB	AA	BB	3.14184	2.21304	I	PAKISTAN
HTWYT-031	AA	AA	BB	BB	AA	BB	3.30941	2.7588	I	MEXICO (CIMMYT)
W 3589	AA	AA	BB	BB	AA	BB	1.37094	0.682541	I	AUSTRALIA (NSW)
DAGGER	AA	AA	BB	BB	AA	BB	2.54786	2.84259	I	AUSTRALIA (SA)
cid335446sid92	AA	AA	BB	BB	AA	BB	3.22761	2.33501	I	MEXICO (CIMMYT)
cid325362sid63	AA	AA	BB	BB	AA	BB	3.35361	2.91302	I	MEXICO (CIMMYT)
WW 1842	AA	AA	BB	BB	AA	BB	3.49223	2.76267	I	AUSTRALIA (NSW)
AE.SQUARROSA (460)	AA	AA	BB	BB	AA	BB	NA	1.39822	I	MEXICO (CIMMYT)
SILVERSTAR	AA	AA	BB	BB	AA	BB	3.32359	3.13619	I	AUSTRALIA (VIC)
GBA HUNTER	AA	AA	BB	BB	AA	BB	3.4966	2.75001	I	AUSTRALIA (NSW)
GP 260	AA	AA	BB	BB	AA	BB	2.04223	0.89947	I	CANADA
GH S	AA	AA	BB	BB	AA	BB	2.19467	2.20668	I	MEXICO (CIMMYT)
GENARO F81	AA	AA	BB	BB	AA	BB	3.42122	2.84741	I	MEXICO (CIMMYT)
INDIA-223	AA	AA	BB	BB	AA	BB	NA	0.72999	I	INDIA
SUNSTATE	AA	AA	BB	BB	AA	BB	2.47183	2.03975	I	AUSTRALIA (NSW)
PINNACLE	AA	AA	BB	BB	AA	BB	2.84363	2.46731	I	AUSTRALIA (VIC)
RAVEN	AA	AA	BB	BB	AA	BB	2.38866	2.36832	I	AUSTRALIA (NSW)
BATAVIA	AA	AA	BB	BB	AA	BB	3.17011	2.38138	I	AUSTRALIA (QLD)
HARRIER	AA	AA	BB	BB	AA	BB	2.50098	2.38793	I	AUSTRALIA (NSW)
KINGS WHITE	AA	AA	BB	BB	AA	BB	2.29652	1.59952	I	AUSTRALIA (SA)
AE.SQUARROSA (1026)	AA	AA	BB	BB	AA	BB	3.10989	2.11108	I	MEXICO (CIMMYT)
AE.SQUARROSA (208)	AA	AA	BB	BB	AA	BB	2.9843	2.66069	I	MEXICO (CIMMYT)
KODA	AA	AA	BB	BB	AA	BB	2.4483	1.64534	I	AUSTRALIA (NSW)
LINCOLN	AA	AA	BB	BB	AA	BB	NA	1.98567	I	UNITED STATES
PROVINS	AA	AA	BB	BB	AA	BB	0.747794	0.555217	I	FRANCE
cid480829sid70	AA	AA	BB	BB	AA	BB	2.06371	2.85584	I	MEXICO (CIMMYT)
PBW 343	AA	AA	BB	BB	AA	BB	3.0912	2.77055	I	INDIA
H 742A	AA	AA	BB	BB	AA	BB	3.16213	3.24741	I	ISRAEL
INDIAN-6	AA	AA	BB	BB	AA	BB	1.8916	1.89949	I	INDIA
RANEE	AA	AA	BB	BB	AA	BB	2.60414	1.23061	I	AUSTRALIA (VIC)
cid460344sid158	AA	AA	BB	BB	AA	BB	3.55732	2.76198	I	MEXICO (CIMMYT)
BAXTER	AA	AA	BB	BB	AA	BB	3.25543	2.45635	I	AUSTRALIA (QLD)
SUNVEX	AA	AA	BB	BB	AA	BB	2.62682	2.6221	I	AUSTRALIA (NSW)
EGA BLANCO	AA	AA	BB	BB	AA	BB	3.58686	3.25435	I	AUSTRALIA
DERRIMUT	AA	AA	BB	BB	AA	BB	1.68259	3.03381	I	AUSTRALIA (VIC)
CORRELL	AA	AA	BB	BB	AA	BB	3.13109	2.8564	I	AUSTRALIA (SA)
HTWYT-008	AA	AA	BB	BB	AA	BB	2.87757	2.5785	I	MEXICO (CIMMYT)
HTWYT-004	AA	AA	BB	BB	AA	BB	3.71458	3.39837	I	MEXICO (CIMMYT)
cid473259sid69	AA	AA	BB	BB	AA	BB	2.9917	3.16798	I	MEXICO (CIMMYT)
ERNIE	AA	AA	BB	BB	AA	BB	1.53681	2.1435	I	UNITED STATES
HALBERD	AA	AA	BB	BB	AA	BB	2.87191	2.24332	I	AUSTRALIA (SA)
TENNANT	AA	AA	BB	BB	AA	BB	1.88434	1.73239	I	AUSTRALIA
WILGOYNE	AA	AA	BB	BB	AA	BB	2.44004	2.41536	I	AUSTRALIA (WA)/CIMMYT
VENTURA	AA	AA	BB	BB	AA	BB	3.21589	2.83466	I	AUSTRALIA (VIC)
AJANA	AA	AA	BB	BB	AA	BB	3.58157	3.08821	I	AUSTRALIA (WA)
cid428587sid159	AA	AA	BB	BB	AA	BB	2.2748	2.9291	I	MEXICO (CIMMYT)
cid472924sid40	AA	AA	BB	BB	AA	BB	2.95413	2.66545	I	MEXICO (CIMMYT)
ULLA	AA	AA	BB	BB	AA	BB	NA	0.537043	I	FINLAND
cid373279sid61	AA	AA	BB	BB	AA	BB	3.15072	2.87923	I	MEXICO (CIMMYT)
SUNVALE	AA	AA	BB	BB	AA	BB	1.41751	2.47179	I	AUSTRALIA (NSW)
CHARA	AA	AA	BB	BB	AA	BB	3.0095	2.59382	I	AUSTRALIA (VIC)
COOK	AA	AA	BB	BB	AA	BB	1.96456	2.66564	I	AUSTRALIA (QLD)
GLUYAS_EARLY	AA	AA	BB	BB	AA	BB	2.45344	2.08957	I	AUSTRALIA
cid279818sid83	AA	AA	BB	BB	AA	BB	3.34478	2.1838	I	MEXICO (CIMMYT)
CRANBROOK	AA	AA	BB	BB	AA	BB	3.0751	2.33966	I	AUSTRALIA (WA)
YOUNG	AA	AA	BB	BB	AA	BB	3.31697	2.42929	I	AUSTRALIA (VIC)
WYALKATCHEM BPA	AA	AA	BB	BB	AA	BB	3.34661	3.26262	I	AUSTRALIA (WA)
LONGREACH SCOUT	AA	AA	BB	BB	AA	BB	2.48709	3.52749	I	AUSTRALIA (WA)
GUARDIAN	AA	AA	BB	BB	AA	BB	3.54163	2.94012	I	GREAT BRITAIN
WAAGAN	AA	AA	BB	BB	AA	BB	2.85196	2.37463	I	AUSTRALIA (VIC)
ROSELLA	AA	AA	BB	BB	AA	BB	2.79118	2.89887	I	AUSTRALIA (NSW)
VULCAN	AA	AA	BB	BB	AA	BB	2.75061	3.12007	I	AUSTRALIA (NSW)
AE.SQUARROSA (629)	AA	AA	BB	BB	AA	BB	2.75835	2.07306	I	MEXICO (CIMMYT)
CHUAN MAI 18	AA	AA	BB	BB	AA	BB	2.8239	1.73124	I	CHINA
cid473243sid61	AA	AA	BB	BB	AA	BB	3.17397	2.00776	I	MEXICO (CIMMYT)
cid20570sid926	AA	AA	BB	BB	AA	BB	3.36196	2.81167	I	MEXICO (CIMMYT)
cid279807sid86	AA	AA	BB	BB	AA	BB	2.61074	2.53558	I	MEXICO (CIMMYT)
cid473245sid56	AA	AA	BB	BB	AA	BB	3.44632	2.24672	I	MEXICO (CIMMYT)
HTWYT-029	AA	AA	BB	BB	AA	BB	3.33999	3.09571	I	MEXICO (CIMMYT)
cid473248sid51	AA	AA	BB	BB	AA	BB	2.36392	0.43986	I	MEXICO (CIMMYT)
CLEARFIELD JNZ	AA	AA	BB	BB	AA	BB	3.47446	2.94886	I	AUSTRALIA (VIC)
INDIA-231	AA	AA	BB	BB	AA	BB	1.51606	0.278847	I	INDIA
INDIA-322	AA	AA	BB	BB	AA	BB	2.12783	0.925268	I	INDIA
HTWYT-011	AA	AA	BB	BB	AA	BB	3.41612	2.62495	I	MEXICO (CIMMYT)
cid306547sid131	AA	AA	BB	BB	AA	BB	3.31781	2.20692	I	MEXICO (CIMMYT)
HTWYT-014	AA	AA	BB	BB	AA	BB	2.2368	2.71857	I	MEXICO (CIMMYT)
QT 7475	AA	AA	BB	BB	AA	BB	3.74884	2.86442	I	AUSTRALIA
cid260142sid43	AA	AA	BB	BB	AA	BB	3.71492	2.63699	I	MEXICO (CIMMYT)
cid6831sid90	AA	AA	BB	BB	AA	BB	3.29338	2.0088	I	MEXICO (CIMMYT)
CURRAWA	AA	AA	BB	BB	AA	BB	2.53391	0.789538	I	AUSTRALIA (VIC)
WARATAH	AA	AA	BB	BB	AA	BB	2.42436	1.66195	I	AUSTRALIA (NSW)
AE.SQUARROSA (TAUS)	AA	AA	BB	BB	AA	BB	2.76999	2.34646	I	MEXICO (CIMMYT)
cid472923sid71	AA	AA	BB	BB	AA	BB	3.32231	2.19761	I	MEXICO (CIMMYT)
AE.SQUARROSA (221)	AA	AA	BB	BB	AA	BB	3.54281	1.90909	I	MEXICO (CIMMYT)
MATONG	AA	AA	BB	BB	AA	BB	2.88387	2.06166	I	AUSTRALIA (VIC)
KUKRI	AA	AA	BB	BB	AA	BB	2.60294	2.4455	I	AUSTRALIA (SA)
cid472918sid54	AA	AA	BB	BB	AA	BB	2.83579	3.21993	I	MEXICO (CIMMYT)
BERKUT	AA	AA	BB	BB	AA	BB	3.26651	2.60826	I	MEXICO (CIMMYT)
BABAX	AA	AA	BB	BB	AA	BB	3.52925	2.66016	I	MEXICO (CIMMYT)
TRIDENT	AA	AA	BB	BB	AA	BB	3.20665	2.72918	I	AUSTRALIA (SA)
WARIGAL	AA	AA	BB	BB	AA	BB	3.15496	2.68245	I	AUSTRALIA (SA)
DRYSDALE	AA	AA	BB	BB	AA	BB	2.81108	2.69144	I	AUSTRALIA (VIC)
AUS29529	AA	AA	BB	BB	AA	BB	2.32088	2.15711	I	MEXICO (CIMMYT)
INDIA-107	AA	AA	BB	BB	AA	BB	NA	0.435223	I	INDIA
IRAQ 47	AA	AA	BB	BB	AA	BB	2.44018	1.43175	I	IRAQ
cid388412sid46	AA	AA	BB	BB	AA	BB	3.25668	2.05865	I	MEXICO (CIMMYT)
SOKOLL	AA	AA	BB	BB	AA	BB	2.58016	3.11129	I	MEXICO (CIMMYT)
MAGENTA	AA	AA	BB	BB	AA	BB	3.25864	3.148	I	AUSTRALIA (WA)
GATCHER	AA	AA	BB	BB	AA	BB	1.96545	1.98517	I	AUSTRALIA (NSW)
DU TOITS	AA	AA	BB	BB	AA	BB	2.34063	1.0327	I	AUSTRALIA (SA)
SIETE CERROS	AA	AA	BB	BB	AA	BB	2.79456	2.39353	I	MEXICO (CIMMYT)
cid473247sid51	AA	AA	BB	BB	AA	BB	2.53105	2.42982	I	MEXICO (CIMMYT)
AE.SQUARROSA (447)	AA	AA	BB	BB	AA	BB	2.85374	2.87333	I	MEXICO (CIMMYT)
cid420707sid98	AA	AA	BB	BB	AA	BB	3.30116	3.27082	I	MEXICO (CIMMYT)
cid8626sid502	AA	AA	BB	BB	AA	BB	3.12322	2.19613	I	MEXICO (CIMMYT)
SUNCO	AA	AA	BB	BB	AA	BB	3.68259	2.59368	I	AUSTRALIA (NSW)
MOLINEUX	AA	AA	BB	BB	AA	BB	2.80446	2.62031	I	AUSTRALIA (SA)
TAM 107	AA	AA	BB	BB	AA	BB	2.35463	2.54864	I	UNITED STATES (Texas)
H 45	AA	AA	BB	BB	AA	BB	3.18824	2.18374	I	AUSTRALIA (NSW)
FALCON	AA	AA	BB	BB	AA	BB	NA	1.63067	I	AUSTRALIA (NSW)
6-1-3	AA	AA	BB	BB	AA	BB	NA	1.41552	I	EGYPT
CASCADES	AA	AA	BB	BB	AA	BB	2.95817	3.25868	I	AUSTRALIA (WA)
BARHAM	AA	AA	BB	BB	AA	BB	2.54495	2.69569	I	AUSTRALIA (VIC)
G72300	AA	AA	BB	BB	AA	BB	2.13536	1.55231	I	GREECE
cid427658sid33	AA	AA	BB	BB	AA	BB	3.0402	2.74726	I	MEXICO (CIMMYT)
GASCOIGNE	AA	AA	BB	BB	AA	BB	3.24292	3.05497	I	AUSTRALIA/SOUTH AFRICA
TAMMARIN ROCK	AA	AA	BB	BB	AA	BB	3.90151	3.07725	I	AUSTRALIA (WA)
cid394087sid30	AA	AA	BB	BB	AA	BB	2.60981	2.37984	I	MEXICO (CIMMYT)
cid473251sid35	AA	AA	BB	BB	AA	BB	2.31675	1.5256	I	MEXICO (CIMMYT)
CD 87	AA	AA	BB	BB	AA	BB	2.29373	2.59039	I	AUSTRALIA
Gabo	AA	AA	BB	BB	AA	BB	2.92506	2.50562	I	AUSTRALIA (NSW)
KE HAN NO8	AA	AA	BB	BB	AA	BB	2.15166	1.62148	I	CHINA
CARNAMAH	AA	AA	BB	BB	AA	BB	3.01631	2.89941	I	AUSTRALIA (WA)
TAFERSTAT	AA	AA	BB	BB	AA	BB	1.80493	2.32096	I	ALGERIA
cid82996sid44	AA	AA	BB	BB	AA	BB	3.64725	3.14619	I	MEXICO (CIMMYT)
cid463508sid200	AA	AA	BB	BB	AA	BB	2.74021	1.36139	I	MEXICO (CIMMYT)
MADDEN	AA	AA	BB	BB	AA	BB	2.7489	2.32034	I	AUSTRALIA (WA)
KENNEDY	AA	AA	BB	BB	AA	BB	3.40111	2.95739	I	AUSTRALIA (QLD)
MEERING	AA	AA	BB	BB	AA	BB	2.56262	2.43507	I	AUSTRALIA (VIC)
PEAKE	AA	AA	BB	BB	AA	BB	3.17118	2.80108	I	AUSTRALIA (VIC)
WESTONIA	AA	AA	BB	BB	AA	BB	3.65792	3.05725	I	AUSTRALIA (WA)
REEVES	AA	AA	BB	BB	AA	BB	3.22922	2.45778	I	AUSTRALIA (WA)
GHURKA	AA	AA	BB	BB	AA	BB	2.75409	1.4699	I	AUSTRALIA (VIC)
cid7401sid122	AA	AA	BB	BB	AA	BB	2.7392	3.24835	I	MEXICO (CIMMYT)
NORIN10_BREVOR	BB	AA	BB	BB	BB	AA	2.74059	1.91818	III	NA
ELLISON	BB	AA	BB	BB	BB	AA	3.4656	3.00642	III	AUSTRALIA (VIC)
GALA	BB	AA	BB	BB	BB	AA	2.52643	1.92278	III	AUSTRALIA (QLD)
FUKUHOKOMUGI	BB	AA	BB	BB	BB	AA	2.93624	2.83229	III	JAPAN
EGA EAGLEHAWK	BB	AA	BB	BB	BB	AA	2.70762	2.14734	III	AUSTRALIA (VIC)
SUJATA	BB	AA	BB	BB	BB	AA	1.56073	1.91301	III	INDIA
ACADEMIE DE PEKIN	BB	AA	BB	BB	BB	AA	2.15267	1.55452	III	CHINA
NACHIPUNDO	BB	AA	BB	BB	BB	AA	NA	0.659216	III	NEPAL
NORIN 60	BB	AA	BB	BB	BB	AA	2.48853	1.63603	III	JAPAN
NORIN 64	BB	AA	BB	BB	BB	AA	2.24614	2.01105	III	JAPAN
IRAQ 40	BB	AA	BB	BB	BB	AA	2.07019	1.66673	III	IRAQ
INDIA-39	BB	AA	BB	BB	BB	AA	1.2498	0.782835	III	INDIA
IRAQ 42	BB	AA	BB	BB	BB	AA	1.59874	1.50127	III	IRAQ
INDIA-108	BB	AA	BB	BB	BB	AA	2.445	0.875566	III	INDIA
SUNECA	BB	AA	BB	BB	BB	AA	2.82548	2.72111	III	AUSTRALIA (NSW)
W 96	BB	AA	BB	BB	BB	AA	2.2481	3.39841	III	PAKISTAN
W 93	BB	AA	BB	BB	BB	AA	1.11829	0.996316	III	PAKISTAN
PUNJAB 5	BB	BB	AA	AA	BB	AA	1.46312	1.17913	II	INDIA
H 1703	BB	BB	AA	AA	BB	AA	1.42816	1.86068	II	AFGHANISTAN
PUNJAB 18	BB	BB	AA	AA	BB	AA	2.30387	1.09954	II	PAKISTAN
PI624933-1	BB	BB	AA	AA	BB	AA	0.848399	0.79307	II	NA
IRAQ 1	BB	BB	AA	AA	BB	AA	1.96669	1.00596	II	IRAQ
H 1328A	BB	BB	AA	AA	BB	AA	NA	0.713108	II	AFGHANISTAN
NP 120	BB	BB	AA	AA	BB	AA	1.03595	1.0922	II	INDIA
INDIA-227	BB	BB	AA	AA	BB	AA	1.24056	1.6948	II	PAKISTAN
PI625123-3	BB	BB	AA	AA	BB	AA	1.38143	1.23202	II	NA
H 1550 B	BB	BB	AA	AA	BB	AA	1.9713	1.01527	II	AFGHANISTAN
H 1399	BB	BB	AA	AA	BB	AA	NA	1.66093	II	NA
PI625983-1	BB	BB	AA	AA	BB	AA	1.45287	1.18884	II	NA
cid460342sid40	BB	BB	AA	AA	BB	AA	1.38296	2.58908	II	MEXICO (CIMMYT)
H 1302	BB	BB	AA	AA	BB	AA	1.70425	0.860513	II	AFGHANISTAN
H 1369	BB	BB	AA	AA	BB	AA	1.49519	1.37505	II	NA
PAMUKALE	BB	BB	AA	AA	BB	AA	3.10644	2.17525	II	TURKEY
H 1314	BB	BB	AA	AA	BB	AA	1.11064	0.753486	II	AFGHANISTAN
Cul 1	BB	BB	AA	AA	BB	AA	NA	1.10232	II	Kazakhstan
INDIA-134	BB	BB	AA	AA	BB	AA	1.46851	1.39411	II	INDIA
cid183961sid5	BB	BB	AA	AA	BB	AA	2.50593	1.63436	II	MEXICO (CIMMYT)
cid72726sid102	BB	BB	AA	AA	BB	AA	2.08619	1.98086	II	MEXICO (CIMMYT)
PERSIA 29	BB	BB	AA	AA	BB	AA	2.06812	1.13489	II	IRAN
PERSIA 17	BB	BB	AA	AA	BB	AA	1.49864	0.688163	II	IRAN
H 1655	BB	BB	AA	AA	BB	AA	1.87546	0.910452	II	AFGHANISTAN
BUCK ATLANTICO	BB	BB	AA	AA	BB	AA	2.25607	1.85173	II	ARGENTINA
AE.SQUARROSA (1027)	BB	BB	AA	AA	BB	AA	1.46133	0.913352	II	MEXICO (CIMMYT)
MOCHO DE ESPIGA BRANCA	BB	BB	AA	AA	BB	AA	2.256	1.03289	II	PORTUGAL
H 1445	BB	BB	AA	AA	BB	AA	0.869883	0.354454	II	AFGHANISTAN
LW 369	BB	BB	AA	AA	BB	AA	1.6751	1.68194	II	TURKMENISTAN
LW 368	BB	BB	AA	AA	BB	AA	0.918015	0.668346	II	PALESTINE
SYNTHETIC W7984	BB	BB	AA	AA	BB	AA	0.444517	1.27406	II	MEXICO (CIMMYT)
AE.SQUARROSA (213)	BB	BB	AA	AA	BB	AA	1.94907	2.45202	II	MEXICO (CIMMYT)
W 21A	BB	BB	AA	AA	BB	AA	1.78194	0.543688	II	PAKISTAN
H 1632	BB	BB	AA	AA	BB	AA	1.70722	1.42085	II	AFGHANISTAN
H 339	BB	BB	AA	AA	BB	AA	1.4735	2.56757	II	AFGHANISTAN
H 1647	BB	BB	AA	AA	BB	AA	2.28836	0.908589	II	AFGHANISTAN
Cul 10	BB	BB	AA	AA	BB	AA	2.05161	1.36755	II	Kazakhstan
CHINESE SPRING	BB	BB	AA	AA	BB	AA	1.20343	0.391777	II	MEXICO (CIMMYT)
H 1305	BB	BB	AA	AA	BB	AA	1.63312	0.680893	II	NA
FESTIGUAY	BB	BB	AA	AA	BB	AA	2.7637	2.22641	II	AUSTRALIA (NSW)
H 1380	BB	BB	AA	AA	BB	AA	2.932	1.41242	II	AFGHANISTAN
H 1621	BB	BB	AA	AA	BB	AA	2.46631	1.31613	II	AFGHANISTAN
FREE GALLIPOLI	BB	BB	AA	AA	BB	AA	2.30174	0.985127	II	AUSTRALIA (VIC)
THORI 212-VAR 8/1	BB	BB	AA	AA	BB	AA	1.85912	1.50746	II	PAKISTAN
MOROCCO 426	BB	BB	AA	AA	BB	AA	NA	0.769711	II	MEXICO (CIMMYT)
W 48B	BB	BB	AA	AA	BB	AA	2.07964	1.17977	II	PAKISTAN
cid183298sid1	BB	BB	AA	AA	BB	AA	2.24747	1.66625	II	MEXICO (CIMMYT)
PERSIA 111	BB	BB	AA	AA	BB	AA	0.999752	1.85137	II	IRAN
cid183300sid3	BB	BB	AA	AA	BB	AA	2.15337	1.54673	II	MEXICO (CIMMYT)
VERANOPOLIS	BB	BB	AA	AA	BB	AA	1.22637	1.2767	II	BRAZIL
H 1537	BB	BB	AA	AA	BB	AA	2.13009	2.09313	II	AFGHANISTAN
ESTANZUELA DORADO	BB	BB	AA	AA	BB	AA	2.15774	0.504419	II	URUGUAY
Kuldzhinskaya	BB	BB	AA	AA	BB	AA	1.92236	0.578325	II	CHINA
H 1550	BB	BB	AA	AA	BB	AA	2.00654	1.32099	II	AFGHANISTAN
NANKING NO25	BB	BB	AA	AA	BB	AA	1.55634	0.494413	II	CHINA
H 1534	BB	BB	AA	AA	BB	AA	1.0602	0.504591	II	AFGHANISTAN
H 1531	BB	BB	AA	AA	BB	AA	0.504633	0.787971	II	AFGHANISTAN
H 1494	BB	BB	AA	AA	BB	AA	1.43503	1.28235	II	AFGHANISTAN
H 1440	BB	BB	AA	AA	BB	AA	1.87855	1.39471	II	AFGHANISTAN
LW 336	BB	BB	AA	AA	BB	AA	NA	0.936971	II	MOROCCO
LW 335	BB	BB	AA	AA	BB	AA	NA	0.92012	II	TURKEY
LW 333	BB	BB	AA	AA	BB	AA	2.14082	1.48593	II	ARMENIA
INDIA-323	BB	BB	AA	AA	BB	AA	1.82997	1.86445	II	INDIA
IRAN 68	BB	BB	AA	AA	BB	AA	NA	0.368896	II	IRAN
AE.SQUARROSA (358)	BB	BB	AA	AA	BB	AA	1.61078	0.304538	II	MEXICO (CIMMYT)
MEXIQUE 58	BB	BB	AA	AA	BB	AA	2.56187	2.24287	II	MEXICO (CIMMYT)
MEIRA	BB	BB	AA	AA	BB	AA	NA	0.496721	II	SPAIN
Cul 8	BB	BB	AA	AA	BB	AA	NA	1.11659	II	Kazakhstan
MARINGA RHT1	BB	BB	AA	AA	BB	AA	2.7402	2.50187	II	NA
ODESSA EXP STA 17413	BB	BB	AA	AA	BB	AA	NA	0.699915	II	SYRIA
PERSIA 28	BB	BB	AA	AA	BB	AA	1.74353	0.419704	II	IRAN
H 1685	BB	BB	AA	AA	BB	AA	1.58311	0.742099	II	AFGHANISTAN
cid427887sid0	BB	BB	AA	AA	BB	AA	1.94135	2.61971	II	MEXICO (CIMMYT)
WARDS PROLIFIC	BB	BB	AA	AA	BB	AA	1.87681	1.95241	II	AUSTRALIA (VIC)
LW 350	BB	BB	AA	AA	BB	AA	NA	0.154815	II	GEORGIA
AMC 157	BB	BB	AA	AA	BB	AA	1.90465	1.14784	II	IRAN
PUNJAB 24	BB	BB	AA	AA	BB	AA	2.32264	1.27231	II	INDIA
LW 348	BB	BB	AA	AA	BB	AA	1.25667	0.48388	II	TAJIKISTAN
AE.SQUARROSA (409)	BB	BB	AA	AA	BB	AA	1.35049	1.18349	II	MEXICO (CIMMYT)
H 1601	BB	BB	AA	AA	BB	AA	1.67864	1.73144	II	AFGHANISTAN
H 1288	BB	BB	AA	AA	BB	AA	1.78077	1.19117	II	NA
MARS DE SUEDE ROUGE BARBU	BB	BB	AA	AA	BB	AA	0.451486	0.382384	II	FRANCE
cid8090sid414	BB	BB	AA	AA	BB	AA	2.15269	1.79699	II	MEXICO (CIMMYT)
SHORTIM	BB	BB	AA	AA	BB	AA	2.5185	2.39402	II	AUSTRALIA (NSW)
AE.SQUARROSA (309)	BB	BB	AA	AA	BB	AA	2.85734	3.06836	II	MEXICO (CIMMYT)
H 1357	BB	BB	AA	AA	BB	AA	NA	0.912305	II	AFGHANISTAN
H 1311	BB	BB	AA	AA	BB	AA	2.14257	1.50267	II	NA
AE.SQUARROSA (220)	BB	BB	AA	AA	BB	AA	NA	0.691387	II	MEXICO (CIMMYT)
cid181178sid3	BB	BB	AA	AA	BB	AA	2.49903	1.86601	II	MEXICO (CIMMYT)
AE.SQUARROSA (502)	BB	BB	AA	AA	BB	AA	NA	0.771435	II	MEXICO (CIMMYT)
SIRAZAIAIBARIGI 2	BB	BB	AA	AA	BB	AA	3.03442	0.956903	II	JAPAN
BAHATANE 87	BB	BB	AA	AA	BB	AA	2.13931	0.604037	II	ALGERIA
117/VAR.12-564	BB	BB	AA	AA	BB	AA	1.85481	1.07627	II	PAKISTAN
H 1511	BB	BB	AA	AA	BB	AA	1.59531	1.44736	II	AFGHANISTAN
H 1496	BB	BB	AA	AA	BB	AA	2.93863	2.24799	II	AFGHANISTAN
H 1673	BB	BB	AA	AA	BB	AA	1.94951	0.781634	II	IRAN
INDIA-120	BB	BB	AA	AA	BB	AA	NA	1.36811	II	INDIA
cid183347sid7	BB	BB	AA	AA	BB	AA	2.011	1.48352	II	MEXICO (CIMMYT)
IRAQ 43	BB	BB	AA	AA	BB	AA	2.1379	1.59508	II	IRAQ
ZILVE	BB	BB	AA	AA	BB	AA	NA	0.771812	II	TURKEY
PALESTINSKAYA	BB	BB	AA	AA	BB	AA	2.01839	1.10543	II	PALESTINE
PERSIA 7	BB	BB	AA	AA	BB	AA	2.04444	1.84131	II	IRAN
PERSIA 21	BB	BB	AA	AA	BB	AA	0.769588	0.747227	II	IRAN
H 1703	BB	BB	AA	AA	BB	AA	1.88243	1.77122	II	AFGHANISTAN
H 1627	BB	BB	AA	AA	BB	AA	2.39407	0.992178	II	AFGHANISTAN
EGYPCIO 208	BB	BB	AA	AA	BB	AA	NA	0.865563	II	ARGENTINA
AE.SQUARROSA (458)	BB	BB	AA	AA	BB	AA	NA	0.489664	II	MEXICO (CIMMYT)
COMBINATION III	BB	BB	AA	AA	BB	AA	2.0453	1.07916	II	AUSTRALIA (NSW)
H 1594	BB	BB	AA	AA	BB	AA	1.79571	1.47163	II	AFGHANISTAN
cid385184sid26	BB	BB	AA	AA	BB	AA	3.27365	2.52854	II	MEXICO (CIMMYT)
COPPADRA	BB	BB	AA	AA	BB	AA	1.06424	0.932916	II	TURKEY
H 1326	BB	BB	AA	AA	BB	AA	1.59128	0.954004	II	NA
SONORA 64	BB	BB	AA	AA	BB	AA	2.06573	0.722072	II	MEXICO (CIMMYT)
AE.SQUARROSA (658)	BB	BB	AA	AA	BB	AA	1.33182	1.28538	II	MEXICO (CIMMYT)
H 1617	BB	BB	AA	AA	BB	AA	1.53241	0.499667	II	AFGHANISTAN
H 1540	BB	BB	AA	AA	BB	AA	2.0422	1.13327	II	AFGHANISTAN
H 1546	BB	BB	AA	AA	BB	AA	2.0042	1.54211	II	AFGHANISTAN
INDIA-325	BB	BB	AA	AA	BB	AA	1.59617	1.2426	II	INDIA
H 1509	BB	BB	AA	AA	BB	AA	2.75731	1.53649	II	AFGHANISTAN
H 1525	BB	BB	AA	AA	BB	AA	0.542031	1.65049	II	AFGHANISTAN
INDIA-106	BB	BB	AA	AA	BB	AA	NA	0.227155	II	INDIA
H 1691	BB	BB	AA	AA	BB	AA	1.97972	0.848291	II	AFGHANISTAN
H 1398	BB	BB	AA	AA	BB	AA	2.10565	1.27011	II	AFGHANISTAN
AE.SQUARROSA (507)	BB	BB	AA	AA	BB	AA	2.99366	0.736432	II	MEXICO (CIMMYT)
W 100	BB	BB	AA	AA	BB	AA	2.48188	2.17548	II	PAKISTAN
W 195	BB	BB	AA	AA	BB	AA	1.80389	0.897366	II	INDIA
H 1523	BB	BB	AA	AA	BB	AA	2.16353	1.63451	II	AFGHANISTAN
H 1686B	BB	BB	AA	AA	BB	AA	NA	0.0580253	II	AFGHANISTAN
cid195095sid3	BB	BB	AA	AA	BB	AA	2.3674	1.62772	II	MEXICO (CIMMYT)
H 1309	BB	BB	AA	AA	BB	AA	NA	1.06972	II	AFGHANISTAN
H 1329	BB	BB	AA	AA	BB	AA	1.12414	0.666524	II	NA
AE.SQUARROSA (222)	BB	BB	AA	AA	BB	AA	3.14659	1.55485	II	MEXICO (CIMMYT)
AMC 142W	BB	BB	AA	AA	BB	AA	2.04512	1.20527	II	IRAN
FEDERATION	BB	BB	AA	AA	BB	AA	2.85214	1.26809	II	AUSTRALIA (NSW)
PRECOCE DU JAPON	BB	BB	BB	BB	BB	AA	2.24166	1.33963	IV	FRANCE
