# Supplementary material for: Genome-wide association mapping of grain yield in a diverse collection of spring wheat (Triticum aestivum L.) evaluated in southern Australia
Source: PLoS One. 2019 Feb 4;14(2):e0211730. doi: 10.1371/journal.pone.0211730 (PMC6361508; doi:10.1371/journal.pone.0211730)
Supplement: S12 Table — (XLSX) [file pone.0211730.s018.xlsx]

## Sheet: Sheet1
S12 Table. High Confidence genes in the QYLD.aww-6B interval based on the IWGSC RefSeq Annotation v1.0.
ID	Position	Description
TraesCS6B01G376200	Chromosome 6B: 651,002,707-651,011,190 forward strand	Lysine ketoglutarate reductase/saccharopine dehydrogenase
TraesCS6B01G376300	Chromosome 6B: 651,019,057-651,021,156 forward strand	Alpha-aminoadipic semialdehyde synthase
TraesCS6B01G376400	Chromosome 6B: 651,407,344-651,415,041 forward strand	Pyrophosphate-energized vacuolar membrane proton pump
TraesCS6B01G376500	Chromosome 6B: 651,415,571-651,419,409 forward strand	26S protease regulatory subunit
TraesCS6B01G376600	Chromosome 6B: 651,419,660-651,420,760 reverse strand	Hexosyltransferase
TraesCS6B01G376700	Chromosome 6B: 651,422,927-651,424,303 forward strand	Protein ETHYLENE INSENSITIVE 3
TraesCS6B01G376800	Chromosome 6B: 651,987,354-651,987,891 forward strand	60S ribosomal protein L35a-like protein
TraesCS6B01G376900	Chromosome 6B: 651,990,853-651,991,311 forward strand	Histone H2B
TraesCS6B01G377000	Chromosome 6B: 651,994,727-652,002,976 forward strand	Anaphase-promoting complex subunit 4
